# Supplementary material for: Modulation of Motoneuronal Activity With Sleep-Wake States and Motoneuronal Gene Expression Vary With Circadian Rest-Activity Cycle
Source: Front Integr Neurosci. 2018 Aug 7;12:32. doi: 10.3389/fnint.2018.00032 (PMC6090895; doi:10.3389/fnint.2018.00032)
Supplement: Supplementary file 1 [file Data_Sheet_1.XLSX]

## Sheet: EntireWorksheet
Original Affymetrix Row #	Transcript ID	Gene_assignment (Cellular Circadian Clock-related Genes Highlighted)	Gene Symbol (Duplicates Partially Marked)	RefSeq	mRNA_assignment	p-value(XII * N vs. XII * D)	stepup(p-value(XII * N vs. XII * D))	log2ratio(XII * N vs. XII * D)	Fold-Change(XII * N vs. XII * D)	Fold-Change(XII * N vs. XII * D) (Description)	p-value(IO * N vs. IO * D)	stepup(p-value(IO * N vs. IO * D))	log2ratio(IO * N vs. IO * D)	Fold-Change(IO * N vs. IO * D)	Fold-Change(IO * N vs. IO * D) (Description)	p-value(Region)	stepup(p-value(Region))	p-value(ToD)	stepup(p-value(ToD))	p-value(ProjID)	stepup(p-value(ProjID))	p-value(Region * ToD)	stepup(p-value(Region * ToD))	log2ratio(XII * N vs. XII * D) - log2ratio(IO * N vs. IO * D)	F(Region)	SS(Region)	F(ToD)	SS(ToD)	F(ProjID)	SS(ProjID)	F(Region * ToD)	SS(Region * ToD)	SS(Error)	3XIID	11XIID	7XIID	15XIID	20XIID	24XIID	1XIInN	9XIIN	5XIIN	13XIIN	18XIIN	22XIIN	4IOD	8IOD	12IOD	16IOD
895	7031596	ENSRNOT00000028546 // Dbp // D site of albumin promoter (albumin D-box) binding protein	Dbp	ENSRNOT00000028546	ENSRNOT00000028546 // ENSEMBL // cdna:known chromosome:RGSC3.4:1:96173573:96178484:1 ge	7.62663e-08	0.00147857	0.783323	1.72109	XII * N up vs XII * D	1.14227e-08	0.000110726	0.900023	1.8661	IO * N up vs IO * D	4.34034e-07	5.31226e-06	1.22119e-10	1.18376e-06	0.0459673	0.0584872	0.375941	0.999916	-0.1167	59.0232	1.44472	171.494	4.19768	3.67241	0.17978	0.824229	0.0201747	0.440588	7.21961	7.46339	7.25032	7.19319	7.66426	7.66535	8.00972	8.11693	8.11907	8.40164	8.28216	8.22654	7.74887	7.79776	7.71898	7.86534
1770	7045121	NM_001193568 // Sgk1 // serum/glucocorticoid regulated kinase 1 // 1p12 // 29517 /// NM	Sgk1	NM_001193568	NM_001193568 // RefSeq // Rattus norvegicus serum/glucocorticoid regulated kinase 1 (Sg	4.4192e-07	0.00428376	1.19645	2.29174	XII * N up vs XII * D	5.17255e-10	1.0028e-05	1.8917	3.71071	IO * N up vs IO * D	0.0278158	0.0807524	4.48908e-11	8.70298e-07	0.00116876	0.00220803	0.00574762	0.999916	-0.695246	5.7271	0.41777	193.667	14.1272	10.0568	1.46721	9.81619	0.716053	1.31303	8.37152	8.03923	8.15079	7.46417	7.96509	7.96864	9.79152	9.56744	9.32884	8.57341	8.95134	8.92558	8.54696	8.09663	7.87574	7.46064
18848	7373649	NM_053696 // Rbm3 // RNA binding motif (RNP1, RRM) protein 3 // Xq13 // 114488 /// ENSR	Rbm3	NM_053696	NM_053696 // RefSeq // Rattus norvegicus RNA binding motif (RNP1, RRM) protein 3 (Rbm3)	6.23563e-06	0.0402967	0.403482	1.3227	XII * N up vs XII * D	7.99092e-06	0.015492	0.400545	1.32001	IO * N up vs IO * D	3.15615e-12	2.94174e-10	6.0421e-08	0.000292845	0.176273	0.200528	0.974679	0.999916	0.00293671	265.961	3.28135	77.6195	0.957645	1.91439	0.0472384	0.00103581	1.27795e-05	0.222078	6.70435	6.85661	6.56733	6.5928	6.93234	6.67121	7.10938	7.19285	6.94885	7.11093	7.20841	7.17511	7.46908	7.5787	7.53033	7.33441
14691	7293385	NM_023978 // Per3 // period homolog 3 (Drosophila) // 5q36 // 78962 /// ENSRNOT00000024	Per3	NM_023978	NM_023978 // RefSeq // Rattus norvegicus period homolog 3 (Drosophila) (Per3), mRNA. //	1.17024e-05	0.0567186	0.45376	1.3696	XII * N up vs XII * D	5.31783e-07	0.00343656	0.581556	1.49646	IO * N up vs IO * D	4.30175e-07	5.27501e-06	1.69319e-08	0.000109419	0.0167048	0.0233376	0.251886	0.999916	-0.127796	59.0985	1.02026	91.9758	1.58785	5.18093	0.178884	1.40141	0.0241935	0.310747	6.32934	6.28609	6.21547	6.43745	6.15558	6.42498	6.89452	6.72759	6.70151	6.92305	6.70151	6.62328	6.81966	6.71529	6.68257	6.60574
16023	7320883	NM_199230 // Acvr1b // activin A receptor, type IB // 7q35 // 29381 /// ENSRNOT00000009	Acvr1b	NM_199230	NM_199230 // RefSeq // Rattus norvegicus activin A receptor, type IB (Acvr1b), mRNA. //	1.52182e-05	0.059007	0.325157	1.2528	XII * N up vs XII * D	0.0655066	0.521979	-0.110298	-1.07945	IO * N down vs IO * D	0.118696	0.261866	0.0140952	0.441162	0.000347086	0.000787196	3.12761e-05	0.406281	0.435455	2.6844	0.0248455	7.3887	0.0683861	12.8091	0.23711	30.3494	0.280899	0.166599	6.61199	6.78018	6.73858	6.49009	6.40898	6.47588	6.92231	6.96518	7.03914	6.78028	6.89171	6.85802	7.16117	6.90386	6.90712	6.60091
18267	7364572	NM_001108228 // Slc19a3 // solute carrier family 19, member 3 // 9q34 // 316559 /// ENS	Slc19a3	NM_001108228	NM_001108228 // RefSeq // Rattus norvegicus solute carrier family 19, member 3 (Slc19a3	5.27868e-05	0.167596	0.36471	1.28762	XII * N up vs XII * D	2.4446e-05	0.0268582	0.394793	1.31475	IO * N up vs IO * D	0.0270626	0.0789086	4.19805e-07	0.00116268	0.000877624	0.00172631	0.76385	0.999916	-0.0300828	5.79129	0.0834464	59.3048	0.854519	10.6732	0.307579	0.0930366	0.00134056	0.259361	5.02934	4.91279	4.87304	5.04497	5.25457	5.26047	5.49569	5.35648	5.16421	5.43766	5.60573	5.50366	5.05182	5.00439	5.07254	5.046
9593	7197758	NM_001107713 // Fam212b // family with sequence similarity 212, member B // 2q34 // 310	Fam212b	NM_001107713	NM_001107713 // RefSeq // Rattus norvegicus family with sequence similarity 212, member	6.82922e-05	0.167596	-0.519373	-1.43333	XII * N down vs XII * D	0.448112	0.822296	-0.079304	-1.05651	IO * N down vs IO * D	0.0749579	0.182656	0.000581358	0.156946	0.480018	0.505905	0.00671746	0.999916	-0.440069	3.57248	0.109326	17.3497	0.530942	0.764686	0.0468024	9.37453	0.286882	0.550842	6.95861	7.35384	7.00706	7.27906	6.89235	6.97683	6.72374	6.43212	6.30809	6.67079	6.57858	6.63821	6.56349	6.83895	6.66998	6.71472
4574	7090002	NM_001109433 // Sdf2l1 // stromal cell-derived factor 2-like 1 // 11q23 // 680945 /// E	Sdf2l1	NM_001109433	NM_001109433 // RefSeq // Rattus norvegicus stromal cell-derived factor 2-like 1 (Sdf2l	7.16643e-05	0.167596	-0.492097	-1.40649	XII * N down vs XII * D	7.0317e-05	0.0474139	-0.499107	-1.41334	IO * N down vs IO * D	8.82183e-06	7.25005e-05	9.72556e-07	0.0018855	3.50869e-07	5.03677e-06	0.959691	0.999916	0.00700967	37.4549	1.038	52.5168	1.45542	37.9298	2.10233	0.00262652	7.27897e-05	0.498841	6.33282	5.97329	6.13562	6.76248	6.94179	7.10358	5.71481	5.88395	5.63822	5.95509	6.6533	6.45165	6.88107	6.50375	6.93989	6.98463
12690	7254219	NM_181381 // Abcg2 // ATP-binding cassette, subfamily G (WHITE), member 2 // 4q24 // 31	Abcg2	NM_181381	NM_181381 // RefSeq // Rattus norvegicus ATP-binding cassette, subfamily G (WHITE), mem	7.7803e-05	0.167596	0.419392	1.33736	XII * N up vs XII * D	9.96144e-06	0.0158168	0.506404	1.42051	IO * N up vs IO * D	0.000328345	0.00174497	3.0217e-07	0.00116268	0.00166564	0.00301426	0.468322	0.999916	-0.0870124	19.5628	0.399721	62.1395	1.26968	9.32127	0.380918	0.548904	0.0112156	0.367789	5.51526	5.51186	5.64975	5.51593	5.76164	5.92994	6.11667	6.35252	5.69809	5.89585	6.20432	6.13328	5.20244	5.18226	5.43269	5.15214
15688	7314286	NM_053883 // Dusp6 // dual specificity phosphatase 6 // 7q13 // 116663 /// ENSRNOT00000	Dusp6	NM_053883	NM_053883 // RefSeq // Rattus norvegicus dual specificity phosphatase 6 (Dusp6), mRNA.	0.000100569	0.194972	-0.418209	-1.33627	XII * N down vs XII * D	0.0196101	0.381395	-0.218564	-1.16358	IO * N down vs IO * D	0.132417	0.285431	4.76735e-05	0.0318706	0.0668053	0.0824519	0.113243	0.999916	-0.199645	2.48407	0.0529135	28.1987	0.600664	3.15679	0.134487	2.77187	0.0590441	0.38342	6.18008	6.26777	6.33272	6.53945	6.07932	6.44003	5.7912	6.07675	6.04692	5.95554	5.6638	5.79592	6.15933	6.1718	6.07173	6.17286
17432	7345272	NM_001013181 // Zbtb16 // zinc finger and BTB domain containing 16 // 8q23 // 353227 //	Zbtb16	NM_001013181	NM_001013181 // RefSeq // Rattus norvegicus zinc finger and BTB domain containing 16 (Z	0.000115823	0.198793	0.399856	1.31938	XII * N up vs XII * D	0.0100567	0.329391	0.237705	1.17912	IO * N up vs IO * D	0.0588907	0.150384	3.26981e-05	0.0234785	0.00793291	0.0119639	0.179769	0.999916	0.162151	4.06728	0.0813185	30.1177	0.602153	6.40419	0.256082	1.94813	0.0389496	0.35988	6.62082	6.45009	6.23059	6.47745	6.38141	6.19529	6.8719	6.76606	6.79737	6.77709	6.71918	6.8232	6.66859	6.50267	6.40755	7.01336
6613	7131314	NM_001106031 // Pnp // purine nucleoside phosphorylase // 15p14 // 290029 /// ENSRNOT00	Pnp	NM_001106031	NM_001106031 // RefSeq // Rattus norvegicus purine nucleoside phosphorylase (Pnp), mRNA	0.000123047	0.198793	-0.20999	-1.15668	XII * N down vs XII * D	0.993987	0.998015	0.000333594	1.00023	IO * N up vs IO * D	0.00256345	0.0104473	0.00307441	0.293213	0.0569449	0.071285	0.00300122	0.999916	-0.210324	12.2417	0.0682753	11.675	0.0651147	3.37443	0.0376402	11.7495	0.0655298	0.100391	7.12059	7.26681	7.0953	7.30103	7.32264	7.36531	6.97137	7.0339	6.983	7.08446	7.05665	7.08237	7.03047	7.06714	6.9901	7.08753
4118	7082318	NM_145775 // Nr1d1 // nuclear receptor subfamily 1, group D, member 1 // 10q31 // 25291	Nr1d1	NM_145775	NM_145775 // RefSeq // Rattus norvegicus nuclear receptor subfamily 1, group D, member	0.000175112	0.259017	0.550123	1.46421	XII * N up vs XII * D	0.002216	0.217917	0.421642	1.33945	IO * N up vs IO * D	0.844376	0.925964	1.55124e-05	0.0152016	1.05934e-06	1.02024e-05	0.449696	0.999916	0.128481	0.0396617	0.00162414	34.1611	1.3989	32.5076	2.66237	0.597151	0.0244533	0.737099	8.62049	8.77744	8.69229	8.27847	8.17154	8.28121	9.24407	9.26017	9.30461	8.99909	8.58208	8.73216	9.02814	8.99119	8.88977	8.01512
17668	7350294	ENSRNOT00000064581 // Mlh1 // mutL homolog 1 (E. coli) // 8q32 // 81685 /// NM_031053 /	Mlh1	ENSRNOT00000064581	ENSRNOT00000064581 // ENSEMBL // cdna:known chromosome:RGSC3.4:8:115616396:115653471:-1	0.000187045	0.259017	0.357133	1.28088	XII * N up vs XII * D	0.000270516	0.0888897	0.348628	1.27335	IO * N up vs IO * D	0.597144	0.772875	4.13968e-06	0.00665064	1.96618e-08	9.8497e-07	0.938461	0.999916	0.00850465	0.28948	0.00506034	42.2102	0.737867	55.6408	1.94529	0.00612935	0.000107146	0.314654	5.83797	5.77906	5.67026	5.26481	5.31129	5.4834	6.04035	6.20226	6.36031	5.69188	5.61744	5.57734	6.01657	5.82212	5.82088	5.10776
13455	7268815	---		---	---	0.000248679	0.299265	-0.405132	-1.32421	XII * N down vs XII * D	0.163345	0.651453	-0.131053	-1.09509	IO * N down vs IO * D	0.00393375	0.015195	0.000502897	0.14613	1.35564e-05	5.86255e-05	0.0442863	0.999916	-0.274079	10.926	0.259989	17.8977	0.425885	22.2691	1.05981	4.67649	0.11128	0.42832	5.01815	4.88538	5.14707	5.57322	5.25531	5.33913	4.66118	4.72769	4.58244	5.19633	4.88261	4.73721	4.63063	4.71005	4.68861	4.98989
8137	7166170	ENSRNOT00000022389 // Idi1 // isopentenyl-diphosphate delta isomerase 1 // 17q12.1 // 8	Idi1	ENSRNOT00000022389	ENSRNOT00000022389 // ENSEMBL // cdna:known chromosome:RGSC3.4:17:72557198:72563168:-1	0.000281396	0.299265	-0.322865	-1.25081	XII * N down vs XII * D	0.00751762	0.306824	0.219019	1.16394	IO * N up vs IO * D	1.88468e-06	1.91601e-05	0.323341	0.782002	1.37045e-07	2.88009e-06	4.88497e-05	0.406281	-0.541884	47.6019	0.737464	1.03117	0.0159752	43.0971	1.33535	28.0774	0.434985	0.278862	8.63582	8.57821	8.33116	7.99727	8.7755	8.58557	8.21308	8.37473	8.30935	7.62493	8.18126	8.263	8.77835	8.64556	8.7413	7.91953
6632	7131725	NM_031056 // Mmp14 // matrix metallopeptidase 14 (membrane-inserted) // 15p13 // 81707	Mmp14	NM_031056	NM_031056 // RefSeq // Rattus norvegicus matrix metallopeptidase 14 (membrane-inserted)	0.000285817	0.299265	-0.586067	-1.50115	XII * N down vs XII * D	5.0737e-06	0.0123778	-0.845903	-1.79739	IO * N down vs IO * D	0.00467887	0.0176032	4.19104e-07	0.00116268	0.0212668	0.0290189	0.179242	0.999916	0.259836	10.412	0.533175	59.3189	3.0376	4.80554	0.492163	1.9531	0.100014	0.921743	6.73914	7.24147	7.10193	6.67946	6.61882	6.78151	6.30718	6.13886	6.33195	6.17643	6.39523	6.29628	7.58347	7.75141	7.61861	7.13288
7663	7154535	ENSRNOT00000023712 // Papd7 // PAP associated domain containing 7 // 17p14 // 306672 //	Papd7	ENSRNOT00000023712	ENSRNOT00000023712 // ENSEMBL // cdna:known chromosome:RGSC3.4:17:3926190:3958985:1 gen	0.000290374	0.299265	0.241097	1.18189	XII * N up vs XII * D	0.0613104	0.508937	0.108784	1.07832	IO * N up vs IO * D	0.86448	0.936147	0.000238908	0.0926342	0.672844	0.690949	0.101264	0.999916	0.132313	0.0299746	0.000260597	20.8588	0.181345	0.405094	0.00704372	2.98298	0.0259338	0.156491	7.00323	7.12048	7.03032	7.05976	6.82207	6.91238	7.2659	7.24304	7.29824	7.20387	7.23493	7.14884	7.08443	7.10018	6.95395	6.9881
1546	7040487	NM_057211 // Klf9 // Kruppel-like factor 9 // 1q51 // 117560 /// ENSRNOT00000019367 //	Klf9	NM_057211	NM_057211 // RefSeq // Rattus norvegicus Kruppel-like factor 9 (Klf9), mRNA. // chr1 //	0.000293292	0.299265	0.514908	1.4289	XII * N up vs XII * D	0.000329279	0.0899001	0.515239	1.42923	IO * N up vs IO * D	0.0145289	0.0469608	6.25793e-06	0.00866589	0.336133	0.363306	0.998409	0.999916	-0.000330662	7.31141	0.290516	39.5632	1.57203	1.15903	0.0921074	4.08618e-06	1.62363e-07	0.715223	6.81119	6.51753	6.217	6.22441	6.78183	6.4225	7.04639	7.02956	6.98983	6.84091	7.15898	6.99823	6.88631	6.97809	6.57475	6.84751
18538	7368986	BC162000 // LOC302022 // similar to nidogen 2 protein // --- // 302022 /// ENSRNOT00000	LOC302022	BC162000	BC162000 // GenBank // Rattus norvegicus similar to nidogen 2 protein, mRNA (cDNA clone	0.000320417	0.310596	0.356436	1.28026	XII * N up vs XII * D	0.884013	0.970009	0.0120433	1.00838	IO * N up vs IO * D	0.368706	0.580813	0.00473761	0.331061	0.0935284	0.112101	0.00751135	0.999916	0.344393	0.850143	0.0164807	10.3754	0.201135	2.71068	0.105097	9.0633	0.175699	0.348944	2.99139	2.98374	2.89057	2.84108	2.92107	2.85178	3.02451	3.35768	2.96751	3.43544	3.42482	3.40828	3.08023	3.06231	2.94116	3.11647
3179	7068987	NM_001034125 // Per1 // period homolog 1 (Drosophila) // 10q24 // 287422 /// ENSRNOT000	Per1	NM_001034125	NM_001034125 // RefSeq // Rattus norvegicus period homolog 1 (Drosophila) (Per1), mRNA.	0.000356817	0.32941	0.30887	1.23874	XII * N up vs XII * D	0.00734584	0.303885	0.215418	1.16104	IO * N up vs IO * D	9.82849e-06	7.97259e-05	5.64855e-05	0.0342214	0.0402269	0.0517436	0.363478	0.999916	0.0934524	36.8081	0.547774	27.3617	0.407195	3.86163	0.114937	0.869335	0.0129374	0.267874	6.42642	6.17682	6.17651	6.55224	6.31823	6.27721	6.71624	6.62824	6.61148	6.79433	6.49382	6.53653	6.69501	6.78909	6.50148	6.83173
17636	7349816	ENSRNOT00000019107 // Manf // mesencephalic astrocyte-derived neurotrophic factor // 8q	Manf	ENSRNOT00000019107	ENSRNOT00000019107 // ENSEMBL // cdna:known chromosome:RGSC3.4:8:112110081:112113283:-1	0.000442813	0.390219	-0.259542	-1.1971	XII * N down vs XII * D	0.0167344	0.369863	-0.161623	-1.11854	IO * N down vs IO * D	5.9214e-07	6.91973e-06	0.000118003	0.057193	6.18964e-07	7.15128e-06	0.270541	0.999916	-0.0979187	56.4487	0.620438	23.9068	0.262765	35.0613	0.770732	1.29225	0.0142034	0.197842	7.34652	7.26555	7.19187	7.4953	7.67516	7.86689	6.92111	7.24377	6.94917	7.33962	7.47704	7.35332	7.52748	7.57484	7.51391	7.81552
2223	7054661	NM_012703 // Thrsp // thyroid hormone responsive // 1q32 // 25357 /// ENSRNOT0000001654	Thrsp	NM_012703	NM_012703 // RefSeq // Rattus norvegicus thyroid hormone responsive (Thrsp), mRNA. // c	0.000509567	0.401972	0.518631	1.4326	XII * N up vs XII * D	0.000262077	0.0886618	0.562465	1.47679	IO * N up vs IO * D	0.0503559	0.132553	7.68287e-06	0.00930924	0.236811	0.263249	0.804732	0.999916	-0.0438337	4.39867	0.198876	38.2939	1.73138	1.56218	0.141261	0.0629518	0.00284623	0.813831	8.61845	9.18328	8.90606	8.82244	8.81899	8.95147	9.63424	9.47208	9.52445	9.63766	9.07571	9.06832	8.32267	8.75565	8.83741	8.73854
3654	7075088	ENSRNOT00000004842 // Tnfrsf12a // tumor necrosis factor receptor superfamily, member 1	Tnfrsf12a	ENSRNOT00000004842	ENSRNOT00000004842 // ENSEMBL // cdna:known chromosome:RGSC3.4:10:12940334:12942347:-1	0.000522502	0.401972	-0.61094	-1.52725	XII * N down vs XII * D	0.013808	0.353154	-0.400492	-1.31996	IO * N down vs IO * D	0.000772745	0.00365931	0.000114936	0.0571352	0.0310405	0.040882	0.321304	0.999916	-0.210448	16.3005	1.02817	24.0254	1.51543	4.2375	0.53457	1.04013	0.0656075	1.13537	7.05764	7.2825	7.48143	7.59313	7.24615	7.12799	6.39683	6.71493	6.71919	7.13235	6.75426	6.40564	6.63195	6.22998	6.82045	6.99805
9570	7197536	ENSRNOT00000035605 // Tspan2 // tetraspanin 2 // 2q34 // 64521 /// NM_022589 // Tspan2	Tspan2	ENSRNOT00000035605	ENSRNOT00000035605 // ENSEMBL // cdna:known chromosome:RGSC3.4:2:197861123:197902977:1	0.000547084	0.401972	0.347401	1.27227	XII * N up vs XII * D	0.000290448	0.0899001	0.375727	1.29749	IO * N up vs IO * D	5.82052e-09	1.28376e-07	8.60008e-06	0.00980763	5.70729e-06	3.12122e-05	0.812876	0.999916	-0.028326	105.699	2.17709	37.6084	0.774628	25.424	1.04733	0.0577046	0.00118855	0.37075	8.7108	9.05235	8.78689	8.52794	8.41578	8.92282	9.44372	9.2433	9.28969	8.89925	8.84241	8.78263	9.58671	9.61633	9.58795	8.98524
11335	7232335	NM_138505 // Adra2b // adrenergic, alpha-2B-, receptor // 3q36 // 24174 /// ENSRNOT0000	Adra2b	NM_138505	NM_138505 // RefSeq // Rattus norvegicus adrenergic, alpha-2B-, receptor (Adra2b), mRNA	0.00055215	0.401972	-0.341539	-1.26711	XII * N down vs XII * D	0.172868	0.662853	-0.117188	-1.08462	IO * N down vs IO * D	0.347005	0.559682	0.000932221	0.19197	4.64805e-09	4.86396e-07	0.0690753	0.999916	-0.224351	0.932521	0.0186014	15.6274	0.311725	66.8755	2.66798	3.73795	0.0745622	0.359053	6.19319	6.24345	6.22613	6.72694	6.56313	6.68424	5.78758	5.44783	5.79704	6.70277	6.2877	6.56493	5.86542	6.12204	5.8879	6.78511
3884	7078987	NM_001128155 // Tmem88 // transmembrane protein 88 // 10q24 // 497936 /// ENSRNOT000000	Tmem88	NM_001128155	NM_001128155 // RefSeq // Rattus norvegicus transmembrane protein 88 (Tmem88), mRNA. //	0.000559821	0.401972	-0.355998	-1.27987	XII * N down vs XII * D	0.72361	0.923086	-0.0309591	-1.02169	IO * N down vs IO * D	0.0583156	0.149072	0.00502309	0.341708	2.77037e-07	4.35951e-06	0.0151796	0.999916	-0.325039	4.08782	0.0888544	10.2047	0.221813	39.1781	1.70318	7.2002	0.156506	0.391255	6.0626	5.9982	5.85766	6.66876	6.64333	6.58317	5.77836	5.68784	5.76488	6.26662	6.32182	5.85821	5.82542	5.99389	5.96316	6.74785
9742	7201305	NM_053562 // Rpe65 // retinal pigment epithelium 65 // 2q45 // 89826 /// AF035673 // Rp	Rpe65	NM_053562	NM_053562 // RefSeq // Rattus norvegicus retinal pigment epithelium 65 (Rpe65), mRNA. /	0.00064051	0.429215	0.579975	1.49482	XII * N up vs XII * D	0.00633226	0.292148	0.440067	1.35667	IO * N up vs IO * D	4.60619e-06	4.10576e-05	7.57862e-05	0.0419791	0.113678	0.134048	0.493675	0.999916	0.139908	41.5144	2.46594	25.9487	1.54134	2.45954	0.292191	0.488168	0.0289969	1.06919	6.18205	5.8635	5.62879	5.81381	6.43716	6.14496	6.9282	6.62323	6.65642	6.36378	6.73647	6.24203	6.85347	6.79776	6.91145	6.10543
4637	7091701	NM_001013044 // Cryzl1 // crystallin, zeta (quinone reductase)-like 1 // 11q11 // 28825	Cryzl1	NM_001013044	NM_001013044 // RefSeq // Rattus norvegicus crystallin, zeta (quinone reductase)-like 1	0.000642041	0.429215	0.408556	1.32736	XII * N up vs XII * D	0.111883	0.592424	0.167815	1.12336	IO * N up vs IO * D	0.925665	0.96465	0.000695111	0.177014	1.54216e-08	8.87324e-07	0.105161	0.999916	0.240741	0.00895229	0.000264015	16.6868	0.492116	57.4092	3.38614	2.91118	0.0858545	0.530843	7.66607	7.67541	7.31814	7.76751	8.49043	8.31512	8.08688	7.82332	8.04095	8.18982	8.72709	8.81597	7.70683	7.57869	7.76402	8.02535
2467	7057552	---		---	---	0.000693792	0.434313	-0.393917	-1.31396	XII * N down vs XII * D	0.0343129	0.435071	0.223544	1.1676	IO * N up vs IO * D	0.386784	0.599647	0.230257	0.726129	0.051219	0.0646557	0.00027674	0.840896	-0.617461	0.786745	0.0219386	1.54201	0.0429992	3.521	0.196368	20.2538	0.564783	0.501934	5.58083	5.42707	5.46175	5.79189	5.89254	5.91186	5.06252	5.23617	5.35473	5.44954	5.11842	5.48106	5.42808	5.47288	5.36071	5.26963
17941	7356115	XM_001074653 // Ttll4 // tubulin tyrosine ligase-like family, member 4 // 9q33 // 69051	Ttll4	XM_001074653	XM_001074653 // RefSeq // PREDICTED: Rattus norvegicus tubulin tyrosine ligase-like fam	0.000694471	0.434313	0.141821	1.1033	XII * N up vs XII * D	0.034758	0.435467	0.0802664	1.05721	IO * N up vs IO * D	8.03295e-05	0.000500755	0.000279716	0.104286	0.00336919	0.00561637	0.228737	0.999916	0.0615546	25.6744	0.0928192	20.2102	0.0730649	7.94189	0.0574238	1.55253	0.00561278	0.0650745	5.55868	5.59109	5.5567	5.56591	5.36876	5.51729	5.65698	5.6097	5.72041	5.82579	5.57071	5.62575	5.75378	5.7311	5.65698	5.65698
8852	7181699	NM_001106191 // Banp // Btg3 associated nuclear protein // 19q12 // 292064 /// ENSRNOT0	Banp	NM_001106191	NM_001106191 // RefSeq // Rattus norvegicus Btg3 associated nuclear protein (Banp), mRN	0.000807022	0.488929	-0.19082	-1.14141	XII * N down vs XII * D	0.0189143	0.377255	-0.124016	-1.08976	IO * N down vs IO * D	0.184603	0.363302	0.000195528	0.0792313	1.96513e-08	9.8497e-07	0.33604	0.999916	-0.0668041	1.90335	0.0128793	21.6999	0.146836	55.6446	0.753056	0.97701	0.00661109	0.1218	7.79958	7.82947	7.74969	7.55389	7.39867	7.42569	7.67508	7.60908	7.56306	7.36447	7.11422	7.28617	7.83968	7.88123	7.63188	7.54376
14140	7281719	NM_001014071 // Errfi1 // ERBB receptor feedback inhibitor 1 // 5q36 // 313729 /// ENSR	Errfi1	NM_001014071	NM_001014071 // RefSeq // Rattus norvegicus ERBB receptor feedback inhibitor 1 (Errfi1)	0.000836808	0.491612	0.454494	1.3703	XII * N up vs XII * D	0.00052578	0.109605	0.4842	1.39881	IO * N up vs IO * D	0.128707	0.279111	1.67502e-05	0.0153328	0.000554454	0.00116598	0.856236	0.999916	-0.0297057	2.53568	0.0981301	33.729	1.3053	11.7031	0.905811	0.0337771	0.00130716	0.696594	7.90477	7.89197	7.78057	7.68986	7.2374	7.47128	8.41682	8.27581	8.07846	8.00171	7.93402	7.99599	8.37999	8.04298	7.84099	7.79338
1695	7043646	NM_057206 // Pnliprp2 // pancreatic lipase-related protein 2 // 1q55 // 117554 /// L092	Pnliprp2	NM_057206	NM_057206 // RefSeq // Rattus norvegicus pancreatic lipase-related protein 2 (Pnliprp2)	0.000995172	0.567453	-0.257484	-1.19539	XII * N down vs XII * D	0.94824	0.986947	0.00437373	1.00304	IO * N up vs IO * D	0.000214383	0.00119467	0.0143304	0.441162	6.00724e-05	0.000185745	0.011733	0.999916	-0.261858	21.3111	0.275301	7.34646	0.0949032	17.502	0.45219	7.86302	0.101576	0.232528	4.38162	4.37924	4.38503	4.74355	4.78455	4.3952	4.12037	4.24559	4.1617	4.3945	4.30764	4.29449	4.01007	3.88647	4.01828	4.46891
8197	7167760	NM_001025721 // Colec12 // collectin sub-family member 12 // 18p13 // 361289 /// ENSRNO	Colec12	NM_001025721	NM_001025721 // RefSeq // Rattus norvegicus collectin sub-family member 12 (Colec12), m	0.00112741	0.62449	-0.18556	-1.13726	XII * N down vs XII * D	0.0761178	0.539866	-0.0914143	-1.06541	IO * N down vs IO * D	0.24627	0.445784	0.000739908	0.183905	4.26624e-06	2.5575e-05	0.184801	0.999916	-0.0941457	1.43637	0.0099179	16.4584	0.113642	26.5553	0.36672	1.90155	0.0131299	0.124287	5.08919	5.18162	5.0678	5.12019	5.55337	5.29855	4.9578	4.91417	4.93318	4.94441	5.26164	5.18614	4.98595	4.952	5.14994	5.17663
5323	7103199	---		---	BC091332 // GenBank // Rattus norvegicus cDNA clone IMAGE:7314381. // chr12 // 100 // 1	0.00127481	0.686523	-0.234708	-1.17667	XII * N down vs XII * D	0.711214	0.920229	-0.0234441	-1.01638	IO * N down vs IO * D	0.685608	0.830988	0.00862631	0.395362	5.49925e-06	3.03872e-05	0.0267827	0.999916	-0.211264	0.169283	0.00192453	8.68362	0.0987217	25.5663	0.581313	5.81567	0.0661167	0.204637	4.34795	4.28144	4.38009	4.60718	4.55616	4.4677	3.97246	4.19486	4.10917	4.41348	4.22427	4.31804	4.04735	4.22439	4.05438	4.69638
15004	7300366	NM_001134525 // Ift43 // intraflagellar transport 43 homolog (Chlamydomonas) // 6q31 //	Ift43	NM_001134525	NM_001134525 // RefSeq // Rattus norvegicus intraflagellar transport 43 homolog (Chlamy	0.0013746	0.720255	-0.214066	-1.15995	XII * N down vs XII * D	0.148261	0.635493	-0.0866389	-1.06189	IO * N down vs IO * D	0.000611173	0.00299212	0.00153224	0.241508	1.59191e-08	9.02317e-07	0.131361	0.999916	-0.127427	17.1628	0.165227	13.914	0.13395	57.1753	1.10085	2.49858	0.0240538	0.173286	6.88245	6.91299	6.89585	7.36449	7.44157	7.48806	6.72008	6.78844	6.49806	7.14552	7.35207	7.19685	7.13358	7.10246	7.02025	7.4194
16160	7322610	NM_053855 // Akap8 // A kinase (PRKA) anchor protein 8 // 7q11 // 116633 /// ENSRNOT000	Akap8	NM_053855	NM_053855 // RefSeq // Rattus norvegicus A kinase (PRKA) anchor protein 8 (Akap8), mRNA	0.00146404	0.74693	0.197437	1.14666	XII * N up vs XII * D	0.0420425	0.460236	0.116658	1.08422	IO * N up vs IO * D	0.00819662	0.0286269	0.000546923	0.151474	0.203406	0.22891	0.295139	0.999916	0.0807788	8.82302	0.0733499	17.5794	0.146146	1.74214	0.0289665	1.16273	0.00966632	0.149642	6.49881	6.42565	6.43779	6.34894	6.19933	6.31733	6.63677	6.52998	6.58338	6.62544	6.48191	6.555	6.60059	6.54707	6.41926	6.49838
5005	7098129	NM_001107139 // Pitpnm2 // phosphatidylinositol transfer protein, membrane-associated 2	Pitpnm2	NM_001107139	NM_001107139 // RefSeq // Rattus norvegicus phosphatidylinositol transfer protein, memb	0.00157529	0.783083	0.214928	1.16065	XII * N up vs XII * D	0.610501	0.883617	-0.0303437	-1.02126	IO * N down vs IO * D	0.0317434	0.0903288	0.0376754	0.528857	0.000830172	0.00164802	0.00800486	0.999916	0.245272	5.42163	0.0543609	5.03379	0.0504721	10.7951	0.216477	8.88792	0.0891163	0.18048	6.73291	6.76362	6.75993	6.82371	6.50924	6.58123	7.03872	6.92241	7.12161	7.08134	6.56321	6.73291	6.86148	6.70849	6.73291	6.75917
16013	7320712	NM_022215 // Gpd1 // glycerol-3-phosphate dehydrogenase 1 (soluble) // 7q36 // 60666 //	Gpd1	NM_022215	NM_022215 // RefSeq // Rattus norvegicus glycerol-3-phosphate dehydrogenase 1 (soluble)	0.00167624	0.812432	0.35535	1.2793	XII * N up vs XII * D	3.26442e-06	0.0105479	0.645246	1.56401	IO * N up vs IO * D	0.000102073	0.000616843	8.78687e-07	0.0018855	4.9328e-05	0.000158963	0.0486145	0.999916	-0.289896	24.5643	0.683486	53.3035	1.48313	18.0887	1.00661	4.47426	0.124493	0.500838	7.27338	7.50546	7.26664	7.20509	7.21091	7.0503	8.06088	7.81489	7.75149	7.3988	7.26894	7.34888	7.872	7.75655	7.55037	7.21047
9417	7195514	NM_012559 // Fgg // fibrinogen gamma chain // 2q31-q34 // 24367 /// ENSRNOT00000034521	Fgg	NM_012559	NM_012559 // RefSeq // Rattus norvegicus fibrinogen gamma chain (Fgg), mRNA. // chr2 //	0.00182009	0.860638	-0.1663	-1.12218	XII * N down vs XII * D	0.242731	0.712574	-0.0556767	-1.03935	IO * N down vs IO * D	0.76687	0.884192	0.00301133	0.29055	0.00103015	0.00198445	0.104923	0.999916	-0.110623	0.0905958	0.000563314	11.7391	0.0729921	10.326	0.128412	2.91548	0.0181281	0.111922	3.93604	3.88515	3.8862	4.26396	4.04677	3.91368	3.70085	3.79352	3.72558	3.94876	3.82448	3.94082	3.91764	3.84755	3.80381	4.01897
10923	7226454	NM_013083 // Hspa5 // heat shock protein 5 // 3p11 // 25617 /// ENSRNOT00000025067 // H	Hspa5	NM_013083	NM_013083 // RefSeq // Rattus norvegicus heat shock protein 5 (Hspa5), mRNA. // chr3 //	0.00190454	0.86666	-0.240385	-1.18131	XII * N down vs XII * D	1.0606e-05	0.0158168	-0.404012	-1.32318	IO * N down vs IO * D	0.0441329	0.118834	2.10344e-06	0.00370721	1.54762e-05	6.4532e-05	0.0993805	0.999916	0.163627	4.68407	0.0615398	46.8206	0.615134	21.8123	0.573144	3.01887	0.0396621	0.236486	11.2043	11.3335	11.2349	11.036	10.7895	10.9513	10.9797	11.0184	10.9307	10.7373	10.6512	10.7899	11.1173	11.252	11.3514	11.0654
5969	7116540	NM_001033696 // Hnrpdl // heterogeneous nuclear ribonucleoprotein D-like // 14p22 // 30	Hnrpdl	NM_001033696	NM_001033696 // RefSeq // Rattus norvegicus heterogeneous nuclear ribonucleoprotein D-l	0.00192224	0.86666	0.211517	1.1579	XII * N up vs XII * D	0.0152476	0.360246	0.158258	1.11594	IO * N up vs IO * D	2.46932e-05	0.00017903	0.000304401	0.106691	0.179184	0.203624	0.528981	0.999916	0.0532585	31.6006	0.32218	19.8671	0.202553	1.89455	0.0386313	0.412131	0.00420183	0.183517	8.14635	8.23282	8.29025	8.1079	8.0409	8.34978	8.42343	8.40768	8.35637	8.35605	8.45696	8.43662	8.46184	8.5464	8.49326	8.29725
9157	7188753	---		---	---	0.00204966	0.90311	0.378889	1.30034	XII * N up vs XII * D	0.62419	0.890316	-0.0531261	-1.03751	IO * N down vs IO * D	0.126892	0.276089	0.0432306	0.548561	0.00159381	0.00289876	0.00988087	0.999916	0.432015	2.5616	0.0851493	4.72928	0.157204	9.41124	0.625671	8.31744	0.276477	0.598332	5.83872	5.70772	6.05384	5.69635	5.58432	5.50612	6.21238	6.37411	6.28784	6.02277	5.96323	5.80007	6.55668	6.14253	6.05612	5.48427
7935	7160512	---		---	---	0.00217985	0.939129	-0.668112	-1.58899	XII * N down vs XII * D	0.710014	0.919693	-0.0715477	-1.05084	IO * N down vs IO * D	0.0483998	0.128426	0.0123898	0.430374	0.00185823	0.00331758	0.0378653	0.999916	-0.596564	4.4838	0.470651	7.721	0.81045	9.09989	1.91038	5.02255	0.527202	1.88941	5.02095	4.94751	4.85134	5.72516	5.08271	5.55582	4.41018	4.37472	4.44197	4.31275	4.73121	4.904	4.6316	4.67314	5.21355	6.20192
15546	7312129	NM_001000697 // Olr1067 // olfactory receptor 1067 // 7q11 // 404903 /// NM_001001077 /	Olr1067	NM_001000697	NM_001000697 // RefSeq // Rattus norvegicus olfactory receptor 1067 (Olr1067), mRNA. //	0.00239815	0.999952	-0.255733	-1.19394	XII * N down vs XII * D	0.525355	0.851879	0.0475253	1.03349	IO * N up vs IO * D	0.0227523	0.0680289	0.0586488	0.574255	0.00974188	0.0143723	0.00874405	0.999916	-0.303258	6.20262	0.0977259	4.07589	0.064218	6.05659	0.19085	8.64678	0.136235	0.2836	3.4728	3.63105	3.31624	3.70374	3.8744	3.57787	3.39614	3.21149	3.22763	3.40135	3.47423	3.33087	3.19454	3.30719	3.21896	3.316
5070	7099015	NM_001126273 // Alkbh2 // alkB, alkylation repair homolog 2 (E. coli) // 12q16 // 30457	Alkbh2	NM_001126273	NM_001126273 // RefSeq // Rattus norvegicus alkB, alkylation repair homolog 2 (E. coli)	0.00269108	0.999952	-0.245992	-1.18591	XII * N down vs XII * D	0.163127	0.651075	0.104165	1.07487	IO * N up vs IO * D	0.0172705	0.054231	0.175977	0.699293	6.8757e-05	0.000207405	0.00268571	0.999916	-0.350157	6.87631	0.103259	1.98431	0.0297975	17.1074	0.513789	12.0953	0.18163	0.270299	6.65409	6.72483	6.78081	7.13094	7.08099	7.04542	6.48246	6.62345	6.57166	6.56468	6.78416	6.91471	6.51376	6.56511	6.14421	6.79367
6583	7130768	ENSRNOT00000042545 // Ptgdr // prostaglandin D2 receptor-like // 15p14 // 498475 /// EN	Ptgdr	ENSRNOT00000042545	ENSRNOT00000042545 // ENSEMBL // cdna:known chromosome:RGSC3.4:15:19345555:19352929:1 g	0.00272577	0.999952	-0.540419	-1.4544	XII * N down vs XII * D	0.429478	0.813366	-0.127414	-1.09233	IO * N down vs IO * D	0.35371	0.565929	0.00745047	0.382122	0.307817	0.335167	0.0787019	0.999916	-0.413005	0.906293	0.0659027	9.08583	0.660692	1.25885	0.183079	3.47487	0.252681	1.3089	4.1266	4.05927	4.19472	4.57639	4.41245	3.78666	3.28038	3.8196	3.72374	3.6965	3.5812	3.81217	4.11382	3.519	3.38045	4.29794
7276	7145662	ENSRNOT00000035781 // Tlr3 // toll-like receptor 3 // 16q11 // 364594 /// NM_198791 //	Tlr3	ENSRNOT00000035781	ENSRNOT00000035781 // ENSEMBL // cdna:known chromosome:RGSC3.4:16:50112910:50126365:1 g	0.00295644	0.999952	-0.55676	-1.47096	XII * N down vs XII * D	0.00196453	0.212627	-0.59392	-1.50934	IO * N down vs IO * D	0.0428686	0.116026	9.52898e-05	0.0499293	0.00779847	0.0117859	0.873823	0.999916	0.0371601	4.74772	0.37429	24.8799	1.96142	6.43347	1.01437	0.0259476	0.00204559	1.41904	6.47381	6.25849	6.39775	6.01986	6.57242	6.54618	6.21139	5.76146	5.40601	5.60316	5.99693	5.94901	6.87732	6.7845	6.51887	5.63242
5906	7115455	NM_012912 // Atf3 // activating transcription factor 3 // 13q27 // 25389 /// ENSRNOT000	Atf3	NM_012912	NM_012912 // RefSeq // Rattus norvegicus activating transcription factor 3 (Atf3), mRNA	0.00304145	0.999952	-0.519851	-1.43381	XII * N down vs XII * D	0.310557	0.75401	-0.160507	-1.11768	IO * N down vs IO * D	2.23924e-06	2.21654e-05	0.00557672	0.356818	0.367758	0.394909	0.113815	0.999916	-0.359344	46.3798	3.21155	9.90267	0.685705	1.05804	0.146527	2.76247	0.191286	1.2464	5.51438	5.33241	5.57395	5.79912	5.89072	5.77476	4.81494	5.23752	5.57365	4.97451	4.79096	5.37465	4.43339	4.5345	4.83327	4.84523
16704	7333513	NM_001134715 // Slc44a2 // solute carrier family 44, member 2 // 8q13 // 363024 /// ENS	Slc44a2	NM_001134715	NM_001134715 // RefSeq // Rattus norvegicus solute carrier family 44, member 2 (Slc44a2	0.00314621	0.999952	0.111498	1.08035	XII * N up vs XII * D	0.755788	0.932769	0.0104657	1.00728	IO * N up vs IO * D	0.000107782	0.000647926	0.0174117	0.451981	4.57145e-06	2.68729e-05	0.0437184	0.999916	0.101032	24.3163	0.078153	6.85605	0.0220354	26.2834	0.16895	4.70471	0.015121	0.0578522	7.07215	7.14925	7.08653	6.98605	6.97137	6.94687	7.23666	7.21648	7.16539	7.09604	7.15228	7.01436	7.29022	7.31877	7.30429	7.03533
16473	7330134	ENSRNOT00000056037 // Tnfrsf13c // tumor necrosis factor receptor superfamily, member 1	Tnfrsf13c	ENSRNOT00000056037	ENSRNOT00000056037 // ENSEMBL // cdna:known chromosome:RGSC3.4:7:120596571:120597836:-1	0.00329258	0.999952	-0.2882	-1.22112	XII * N down vs XII * D	0.192035	0.682893	-0.116816	-1.08434	IO * N down vs IO * D	0.351632	0.563653	0.00361507	0.305305	1.84344e-06	1.45576e-05	0.174166	0.999916	-0.171384	0.914345	0.0198731	11.1802	0.242999	30.0297	1.30538	2.00193	0.0435115	0.391226	6.10394	6.04424	5.91154	6.53604	6.20989	6.15564	5.70526	5.65881	5.69487	6.36499	5.925	5.88316	5.59167	5.91503	6.01786	6.57404
15348	7308089	NM_022210 // Max // MYC associated factor X // 6q24 // 60661 /// ENSRNOT00000010954 //	Max	NM_022210	NM_022210 // RefSeq // Rattus norvegicus MYC associated factor X (Max), mRNA. // chr6 /	0.00340986	0.999952	-0.437184	-1.35396	XII * N down vs XII * D	0.849896	0.960586	-0.0252176	-1.01763	IO * N down vs IO * D	6.2669e-05	0.000402439	0.0220875	0.472117	3.6049e-09	4.26983e-07	0.0385954	0.999916	-0.411966	26.857	1.35588	6.27391	0.316739	69.0487	6.97185	4.97993	0.251412	0.908731	9.47533	8.80045	9.06806	7.81771	8.48636	8.44411	8.94463	8.60531	8.65024	7.54846	7.71426	8.00601	8.24652	8.54584	8.57229	6.6845
15103	7302015	---		---	---	0.00344102	0.999952	-0.236233	-1.17791	XII * N down vs XII * D	0.132896	0.620287	-0.111849	-1.08061	IO * N down vs IO * D	0.608829	0.780595	0.00264226	0.283014	0.00301056	0.00507661	0.228955	0.999916	-0.124384	0.27127	0.00400845	12.1465	0.179483	8.15508	0.241009	1.55102	0.0229187	0.265979	5.1813	5.09385	5.05368	5.16762	4.92767	5.06294	5.07369	4.73817	4.68123	5.0615	4.84604	4.66903	4.87402	5.04492	5.12019	5.34655
6319	7124184	NM_133513 // Prol1 // proline rich, lacrimal 1 // 14p21 // 65182 /// ENSRNOT00000032459	Prol1	NM_133513	NM_133513 // RefSeq // Rattus norvegicus proline rich, lacrimal 1 (Prol1), mRNA. // chr	0.00346069	0.999952	-0.267593	-1.2038	XII * N down vs XII * D	0.303003	0.750801	-0.0854167	-1.06099	IO * N down vs IO * D	0.464963	0.6704	0.00594185	0.358567	0.00048966	0.00105058	0.125004	0.999916	-0.182176	0.557367	0.010584	9.72134	0.184602	11.9909	0.455401	2.58903	0.0491641	0.341809	4.62904	4.54123	4.69015	4.97458	4.94185	4.66745	4.48254	4.22223	4.46833	4.98955	4.19077	4.48532	4.47248	4.61782	4.55997	4.96125
5711	7111442	NM_019351 // Timm17a // translocase of inner mitochondrial membrane 17 homolog A (yeast	Timm17a	NM_019351	NM_019351 // RefSeq // Rattus norvegicus translocase of inner mitochondrial membrane 17	0.00346508	0.999952	-0.252763	-1.19149	XII * N down vs XII * D	0.581367	0.873423	-0.0427335	-1.03006	IO * N down vs IO * D	0.0506117	0.133135	0.0128231	0.433006	5.00308e-06	2.85111e-05	0.0652194	0.999916	-0.210029	4.38782	0.0743677	7.6319	0.12935	25.9314	0.879005	3.85557	0.0653467	0.305076	6.0429	5.88501	6.03037	6.42543	6.5361	6.4327	5.91327	5.84583	5.6831	5.91502	6.36398	6.11473	6.05415	5.78592	5.75182	6.22169
1195	7035625	NM_024362 // Arntl // aryl hydrocarbon receptor nuclear translocator-like // 1q34 // 29	Arntl	NM_024362	NM_024362 // RefSeq // Rattus norvegicus aryl hydrocarbon receptor nuclear translocator	0.00357984	0.999952	-0.442176	-1.35865	XII * N down vs XII * D	7.61149e-07	0.0036891	-0.986544	-1.98143	IO * N down vs IO * D	9.38236e-09	1.93095e-07	5.03045e-07	0.00121907	0.000430883	0.000944328	0.00961849	0.999916	0.544368	99.3609	5.19909	57.7891	3.02383	12.2913	1.28629	8.38952	0.438984	0.941855	6.49234	6.70088	6.55628	6.24597	6.25291	6.31571	6.21942	6.03599	5.99936	5.77811	5.97214	5.90601	7.97991	7.95493	7.98892	7.22106
13958	7279010	NM_001106682 // Lao1 // L-amino acid oxidase 1 // 5q36 // 298483 /// ENSRNOT00000009520	Lao1	NM_001106682	NM_001106682 // RefSeq // Rattus norvegicus L-amino acid oxidase 1 (Lao1), mRNA. // chr	0.00367394	0.999952	-0.218396	-1.16344	XII * N down vs XII * D	0.340663	0.770577	-0.0648706	-1.04599	IO * N down vs IO * D	0.64011	0.800116	0.0070312	0.377242	1.28317e-07	2.80776e-06	0.116679	0.999916	-0.153525	0.226155	0.00290714	9.24683	0.118864	43.4794	1.11782	2.7162	0.0349157	0.231383	4.09646	4.02882	3.78816	4.67413	4.32148	4.11045	3.7823	3.9728	3.79334	4.2105	3.94621	4.00398	3.78052	3.87139	3.91309	4.59436
14886	7298101	---		---	ENSRNOT00000049945 // ENSEMBL // cdna:known chromosome:RGSC3.4:6:74301307:74325462:1 ge	0.00367989	0.999952	0.23405	1.17613	XII * N up vs XII * D	0.0473089	0.476156	0.151258	1.11054	IO * N up vs IO * D	1.4963e-05	0.000115619	0.0011504	0.197763	0.00710072	0.0108532	0.417882	0.999916	0.0827923	34.3654	0.507574	14.8901	0.219926	6.59505	0.194817	0.687483	0.0101541	0.265859	7.02389	7.06374	7.03469	6.63978	7.0466	6.95057	7.2431	7.18637	7.52432	7.10711	7.06805	7.03462	6.95057	6.80153	6.60947	6.51777
8347	7170688	NM_001014011 // Gramd3 // GRAM domain containing 3 // 18q12.1 // 307288 /// ENSRNOT0000	Gramd3	NM_001014011	NM_001014011 // RefSeq // Rattus norvegicus GRAM domain containing 3 (Gramd3), mRNA. //	0.00371696	0.999952	0.383581	1.30458	XII * N up vs XII * D	0.0108913	0.332966	0.330976	1.25786	IO * N up vs IO * D	0.0157665	0.0502657	0.000376998	0.123879	9.82936e-05	0.000277746	0.751892	0.999916	0.0526053	7.10442	0.28261	19.0142	0.756373	16.091	1.28018	0.103054	0.00409943	0.716029	7.30365	7.49824	7.40601	6.97119	7.47761	7.51735	7.80583	8.06224	7.97523	7.34527	7.64272	7.64424	8.01274	7.953	7.79817	7.08291
1216	7036394	ENSRNOT00000022726 // Eef2k // eukaryotic elongation factor-2 kinase // 1q35 // 25435 /	Eef2k	ENSRNOT00000022726	ENSRNOT00000022726 // ENSEMBL // cdna:known chromosome:RGSC3.4:1:179693493:179756678:1	0.00372002	0.999952	0.2254	1.1691	XII * N up vs XII * D	0.120914	0.604791	0.111544	1.08038	IO * N up vs IO * D	6.85492e-09	1.48487e-07	0.00256374	0.28176	0.00359108	0.00594333	0.252487	0.999916	0.113856	103.489	1.42182	12.2414	0.168182	7.82225	0.214937	1.39773	0.0192031	0.247298	6.53036	6.77449	6.75169	6.77245	6.48231	6.58124	7.01713	6.72252	6.70803	7.02942	6.86808	6.89976	6.04553	6.16948	6.1428	6.64076
9745	7201408	---		---	---	0.00385154	0.999952	-0.300919	-1.23193	XII * N down vs XII * D	0.267228	0.730668	-0.105231	-1.07567	IO * N down vs IO * D	0.924053	0.963933	0.0056108	0.357013	0.374237	0.401268	0.147174	0.999916	-0.195688	0.00934601	0.000231035	9.88519	0.244364	1.03854	0.0513459	2.29477	0.056727	0.444963	4.11704	3.81332	3.98617	4.42979	3.95073	3.95642	3.63473	3.57047	3.90682	3.93645	3.73781	3.66168	3.9792	3.70896	3.94701	3.95193
16504	7330459	---		---	---	0.00390821	0.999952	0.272432	1.20784	XII * N up vs XII * D	0.402776	0.804225	0.0714423	1.05077	IO * N up vs IO * D	0.807721	0.907837	0.00885978	0.397201	0.0001336	0.000357758	0.10348	0.999916	0.20099	0.0609978	0.00124084	8.61111	0.175171	15.2498	0.620436	2.94176	0.0598424	0.366163	3.95985	3.83931	3.79645	4.04357	3.9108	4.04748	4.01607	4.20828	3.95647	4.53195	4.19578	4.32348	3.93876	3.53856	3.78695	4.46982
16711	7333634	NM_175762 // Ldlr // low density lipoprotein receptor // 8q13 // 300438 /// ENSRNOT0000	Ldlr	NM_175762	NM_175762 // RefSeq // Rattus norvegicus low density lipoprotein receptor (Ldlr), mRNA.	0.00393712	0.999952	0.197476	1.14669	XII * N up vs XII * D	1.65129e-05	0.0228669	0.351761	1.27612	IO * N up vs IO * D	0.013028	0.042773	4.4596e-06	0.00665064	8.08714e-09	6.22694e-07	0.0863031	0.999916	-0.154285	7.59092	0.0812995	41.7243	0.446871	62.3471	1.33549	3.29242	0.0352622	0.192782	7.94367	8.00768	7.9823	7.64402	7.28574	7.46835	8.16206	8.12314	8.26338	7.83848	7.52403	7.60553	7.79045	7.83433	7.59196	7.36601
11295	7231778	NM_001013204 // Ccndbp1 // cyclin D-type binding-protein 1 // 3q35 // 362201 /// ENSRNO	Ccndbp1	NM_001013204	NM_001013204 // RefSeq // Rattus norvegicus cyclin D-type binding-protein 1 (Ccndbp1),	0.00417578	0.999952	-0.273303	-1.20857	XII * N down vs XII * D	0.258126	0.722998	-0.0985704	-1.07071	IO * N down vs IO * D	0.000327252	0.00174106	0.00572857	0.358088	0.106464	0.126288	0.158061	0.999916	-0.174733	19.5762	0.408148	9.82568	0.204858	2.54333	0.106053	2.1693	0.0452283	0.375286	8.24887	8.38401	8.28367	8.40668	8.37024	8.39565	8.16897	8.16933	8.08597	7.66727	8.14926	8.2085	8.85109	8.59134	8.60937	8.42558
2434	7056985	ENSRNOT00000019309 // Arhgap17 // Rho GTPase activating protein 17 // 1q36 // 63994 ///	Arhgap17	ENSRNOT00000019309	ENSRNOT00000019309 // ENSEMBL // cdna:known chromosome:RGSC3.4:1:182145317:182234995:-1	0.00432547	0.999952	0.156055	1.11424	XII * N up vs XII * D	0.92524	0.982255	-0.00460879	-1.0032	IO * N down vs IO * D	9.33582e-09	1.92546e-07	0.0391228	0.535276	2.18713e-05	8.36164e-05	0.0297546	0.999916	0.160664	99.4252	0.68249	4.94972	0.0339766	20.6507	0.283507	5.57057	0.0382384	0.123558	6.25835	6.3636	6.16834	6.06275	5.93817	5.99818	6.36098	6.53292	6.24665	6.20337	6.2703	6.11149	6.01053	6.09106	5.85034	5.80653
14513	7290497	NM_001000822 // Olr860 // olfactory receptor 860 // 5q36 // 405111	Olr860	NM_001000822	NM_001000822 // RefSeq // Rattus norvegicus olfactory receptor 860 (Olr860), mRNA. // c	0.0043538	0.999952	-0.39983	-1.31935	XII * N down vs XII * D	0.0508121	0.481709	-0.259915	-1.19741	IO * N down vs IO * D	0.0778428	0.188311	0.00137318	0.227537	0.00035278	0.000798615	0.433297	0.999916	-0.139915	3.49678	0.157852	14.2834	0.644785	12.7697	1.15291	0.6424	0.0289994	0.81256	6.65427	6.15138	6.52195	6.90272	6.40699	6.33831	6.16888	6.19226	5.98231	6.35974	5.94467	5.92878	6.28321	6.18772	6.28293	7.20841
2746	7060971	XR_146781 // LOC100911150 // uncharacterized LOC100911150 // --- // 100911150	LOC100911150	XR_146781	XR_146781 // RefSeq // PREDICTED: Rattus norvegicus uncharacterized LOC100911150 (LOC10	0.00443273	0.999952	-0.252517	-1.19128	XII * N down vs XII * D	0.277968	0.738619	-0.087973	-1.06288	IO * N down vs IO * D	0.925707	0.96465	0.00644646	0.369756	0.0673183	0.0830028	0.153868	0.999916	-0.164544	0.00894212	0.000161819	9.49035	0.171739	3.14647	0.113878	2.21634	0.0401074	0.325732	3.51499	3.29302	3.40854	3.80906	3.43441	3.54629	3.41064	3.23086	3.25996	3.24129	3.07655	3.2719	3.31325	3.29888	3.21476	3.45364
1199	7035828	ENSRNOT00000014764 // Calcb // calcitonin-related polypeptide, beta // 1q34 // 171519 /	Calcb	ENSRNOT00000014764	ENSRNOT00000014764 // ENSEMBL // cdna:known chromosome:RGSC3.4:1:172777347:172781003:1	0.00448627	0.999952	-0.429553	-1.34682	XII * N down vs XII * D	0.526846	0.852406	-0.0864719	-1.06177	IO * N down vs IO * D	6.18362e-23	1.19882e-18	0.0134559	0.438227	0.657269	0.676101	0.0851605	0.999916	-0.343081	4364.27	229.303	7.50767	0.394461	0.429599	0.0451432	3.31862	0.174364	0.945739	10.9988	10.8848	11.1864	10.7587	11.1928	11.1294	10.5289	10.9423	10.5293	10.4725	10.3568	10.7438	4.98495	4.63819	4.38662	4.58852
10877	7225677	NM_019250 // Ralgds // ral guanine nucleotide dissociation stimulator // 3p12 // 29622	Ralgds	NM_019250	NM_019250 // RefSeq // Rattus norvegicus ral guanine nucleotide dissociation stimulator	0.00456243	0.999952	0.274369	1.20946	XII * N up vs XII * D	0.00632686	0.292148	0.265017	1.20165	IO * N up vs IO * D	1.60273e-05	0.000122718	0.000293733	0.105456	2.28068e-07	3.86161e-06	0.939032	0.999916	0.0093523	33.9769	0.731756	20.0114	0.430984	40.2306	1.73288	0.00601592	0.000129564	0.387664	7.41244	7.57659	7.62191	7.21435	7.04241	7.17208	7.91721	7.83147	7.80486	7.53334	7.36523	7.23388	8.18898	8.16048	7.75965	7.46208
1544	7040467	NR_031919 // Mir204 // microRNA mir-204 // --- // 100314051	Mir204	NR_031919	NR_031919 // RefSeq // Rattus norvegicus microRNA mir-204 (Mir204), microRNA. // chr1 /	0.00462126	0.999952	-0.256486	-1.19457	XII * N down vs XII * D	0.169191	0.657532	-0.115073	-1.08303	IO * N down vs IO * D	0.0613781	0.155608	0.00406591	0.320311	0.00127127	0.00237234	0.226478	0.999916	-0.141413	3.98106	0.0751971	10.8272	0.204512	9.87964	0.373227	1.56832	0.0296236	0.339997	5.58467	5.63455	5.96482	5.99528	5.74814	5.93068	5.76901	5.48901	5.42632	5.79	5.48247	5.36241	5.38426	5.56231	5.59777	5.92012
11739	7237991	---		---	---	0.00463765	0.999952	-0.237633	-1.17906	XII * N down vs XII * D	0.0294318	0.4195	0.176168	1.12988	IO * N up vs IO * D	0.0875831	0.206315	0.564351	0.884716	0.000994861	0.001927	0.000931858	0.999916	-0.413801	3.26356	0.052968	0.344825	0.00559655	10.401	0.33762	15.6287	0.253657	0.292142	3.53682	3.27709	3.52488	3.66598	3.74853	3.63987	3.4654	3.0543	3.13492	3.70663	3.41285	3.19327	3.33619	3.37469	3.39332	3.49981
12932	7258354	NM_001009660 // Spsb2 // splA/ryanodine receptor domain and SOCS box containing 2 // 4q	Spsb2	NM_001009660	NM_001009660 // RefSeq // Rattus norvegicus splA/ryanodine receptor domain and SOCS box	0.00465515	0.999952	-0.229686	-1.17258	XII * N down vs XII * D	0.34965	0.774351	-0.0691576	-1.0491	IO * N down vs IO * D	0.0145485	0.0470165	0.00852456	0.39464	0.0492776	0.0623959	0.130182	0.999916	-0.160528	7.30797	0.110927	8.71591	0.132298	3.57488	0.108525	2.51496	0.0381741	0.273219	5.93822	6.0865	6.15679	6.03925	6.18431	6.15264	5.63512	5.96779	5.78552	5.71293	6.06935	6.00888	5.89196	5.9369	5.88669	5.84759
4539	7089499	NM_001107082 // Etv5 // ets variant 5 // 11q23 // 303828 /// ENSRNOT00000002445 // Etv5	Etv5	NM_001107082	NM_001107082 // RefSeq // Rattus norvegicus ets variant 5 (Etv5), mRNA. // chr11 // 75	0.00471403	0.999952	-0.363713	-1.28673	XII * N down vs XII * D	2.77074e-05	0.0268582	-0.635966	-1.55398	IO * N down vs IO * D	0.0180505	0.056189	7.12389e-06	0.00920739	0.88822	0.894309	0.107213	0.999916	0.272253	6.76669	0.258464	38.7579	1.48042	0.11932	0.00911522	2.87464	0.109801	0.687537	6.83425	6.97188	6.76086	6.84983	6.59518	6.98145	6.30048	6.41479	6.40497	6.53253	6.63965	6.51877	7.37155	6.96278	7.33494	7.44376
11729	7237820	NM_013083 // Hspa5 // heat shock protein 5 // 3p11 // 25617 /// ENSRNOT00000025067 // H	Hspa5	NM_013083	NM_013083 // RefSeq // Rattus norvegicus heat shock protein 5 (Hspa5), mRNA. // chr3 //	0.00471461	0.999952	-0.242755	-1.18325	XII * N down vs XII * D	0.0129492	0.346205	-0.210309	-1.15694	IO * N down vs IO * D	0.756808	0.878201	0.000506562	0.14613	0.0023457	0.00407127	0.765563	0.999916	-0.0324462	0.0988673	0.00168232	17.87	0.304075	8.6374	0.293947	0.0916482	0.00155948	0.306287	11.5398	11.4054	11.2857	11.113	11.2051	11.326	11.2086	11.1493	11.0952	10.7926	11.0286	11.144	11.2601	11.3648	11.591	11.125
18616	7370009	NM_001109364 // Ankrd57 // ankyrin repeat domain 57 // --- // 503306	Ankrd57	NM_001109364	NM_001109364 // RefSeq // Rattus norvegicus ankyrin repeat domain 57 (Ankrd57), mRNA. /	0.00480453	0.999952	-0.197924	-1.14705	XII * N down vs XII * D	0.205903	0.687338	-0.0818068	-1.05834	IO * N down vs IO * D	0.346251	0.558886	0.00504305	0.341852	0.00748225	0.0113647	0.201653	0.999916	-0.116117	0.935514	0.0106386	10.1932	0.115916	6.50462	0.14794	1.75639	0.0199735	0.204694	5.92377	5.86509	5.9689	5.98017	6.05797	5.97211	5.66847	5.66607	5.6785	5.83507	5.85868	5.87369	5.5733	6.00671	5.67972	5.97702
11128	7229637	NM_001001377 // Olr555 // olfactory receptor 555 // 3q24 // 295798 /// ENSRNOT000000133	Olr555	NM_001001377	NM_001001377 // RefSeq // Rattus norvegicus olfactory receptor 555 (Olr555), mRNA. // c	0.00483269	0.999952	0.298153	1.22957	XII * N up vs XII * D	0.756647	0.932769	-0.0295717	-1.02071	IO * N down vs IO * D	0.10796	0.243261	0.0570434	0.570289	0.0361014	0.0468974	0.0232066	0.999916	0.327725	2.86155	0.0739666	4.13409	0.10686	4.0172	0.207677	6.15526	0.159104	0.465273	3.34475	3.31956	3.24305	3.30961	3.37868	3.08244	3.58042	3.80616	3.82988	3.62501	3.5343	3.09124	3.41164	3.68183	3.17703	3.17131
11343	7232438	ENSRNOT00000023419 // Mertk // c-mer proto-oncogene tyrosine kinase // 3q36 // 65037 //	Mertk	ENSRNOT00000023419	ENSRNOT00000023419 // ENSEMBL // cdna:known chromosome:RGSC3.4:3:116308387:116416414:1	0.00493471	0.999952	0.25968	1.19721	XII * N up vs XII * D	0.00465843	0.278331	0.265076	1.2017	IO * N up vs IO * D	0.000750708	0.00356922	0.000249389	0.0948019	0.000721913	0.00146124	0.963215	0.999916	-0.00539592	16.4056	0.32359	20.681	0.407921	11.1048	0.438071	0.00218706	4.31385e-05	0.355039	5.61426	5.69935	5.64263	5.47163	5.32396	5.71967	6.07793	5.9857	5.84449	5.77468	5.67875	5.66802	6.11275	5.96158	5.77655	5.56868
2669	7060197	ENSRNOT00000026313 // Polr2g // polymerase (RNA) II (DNA directed) polypeptide G // 1q4	Polr2g	ENSRNOT00000026313	ENSRNOT00000026313 // ENSEMBL // cdna:known chromosome:RGSC3.4:1:211462323:211465845:-1	0.00493912	0.999952	-0.174219	-1.12835	XII * N down vs XII * D	0.682062	0.910329	-0.0229367	-1.01603	IO * N down vs IO * D	0.374876	0.58767	0.0202519	0.469341	2.72841e-07	4.32108e-06	0.0664307	0.999916	-0.151282	0.828	0.00735295	6.48412	0.0575814	39.2598	0.697284	3.81777	0.0339032	0.159847	8.38682	8.48899	8.38132	8.44115	8.99952	8.77905	8.23861	8.40466	8.27574	8.25693	8.58571	8.6699	8.50838	8.55007	8.37052	8.24826
3935	7079678	NM_001191647 // Ctns // cystinosin, lysosomal cystine transporter // 10q24 // 287478 //	Ctns	NM_001191647	NM_001191647 // RefSeq // Rattus norvegicus cystinosin, lysosomal cystine transporter (	0.00494823	0.999952	0.187191	1.13854	XII * N up vs XII * D	0.422076	0.811222	-0.0486398	-1.03429	IO * N down vs IO * D	0.00484179	0.0181142	0.113215	0.651844	3.8034e-05	0.000129068	0.0110017	0.999916	0.235831	10.3118	0.105772	2.77234	0.028437	18.8827	0.387374	8.03207	0.082388	0.184633	4.88031	4.72248	4.85765	4.48528	4.61661	4.52493	5.0692	5.00414	5.12344	4.71205	4.64369	4.65789	5.16088	4.90691	4.95984	4.86291
7930	7160418	ENSRNOT00000044313 // Slc39a12 // solute carrier family 39 (zinc transporter), member 1	Slc39a12	ENSRNOT00000044313	ENSRNOT00000044313 // ENSEMBL // cdna:known chromosome:RGSC3.4:17:88517046:88605947:1 g	0.00498509	0.999952	-0.449896	-1.36594	XII * N down vs XII * D	0.00034287	0.0899001	-0.62723	-1.5446	IO * N down vs IO * D	0.618929	0.786965	4.10842e-05	0.0284464	0.00513248	0.00814467	0.387423	0.999916	0.177334	0.256136	0.0152082	28.946	1.71868	7.16779	0.85118	0.784585	0.046585	1.06876	6.71464	7.11521	6.78507	6.60324	7.09061	7.18727	6.38032	6.19495	6.9882	5.96743	6.70243	6.56334	7.17922	6.98311	7.37862	6.6716
3352	7070865	NM_001105828 // Supt4h1 // suppressor of Ty 4 homolog 1 (S. cerevisiae) // 10q26 // 287	Supt4h1	NM_001105828	NM_001105828 // RefSeq // Rattus norvegicus suppressor of Ty 4 homolog 1 (S. cerevisiae	0.00507941	0.999952	-0.191942	-1.1423	XII * N down vs XII * D	0.914164	0.979538	-0.00666082	-1.00463	IO * N down vs IO * D	0.725872	0.857949	0.0323596	0.514975	0.00241162	0.00417298	0.0442071	0.999916	-0.185281	0.126839	0.00137815	5.37763	0.0584299	8.58317	0.186518	4.6804	0.0508542	0.195577	7.10293	7.03137	7.07189	7.01855	7.50233	7.24124	6.91918	7.06065	6.97886	6.67178	7.13906	7.04713	7.10916	7.03434	7.19285	6.96294
6048	7118057	---		---	---	0.00519346	0.999952	-0.208675	-1.15563	XII * N down vs XII * D	0.648662	0.898129	-0.030793	-1.02157	IO * N down vs IO * D	0.355394	0.567025	0.019529	0.463296	4.24213e-05	0.00014085	0.0729637	0.999916	-0.177882	0.899814	0.0116293	6.5729	0.0849491	18.5465	0.479395	3.62683	0.0468736	0.232635	4.10569	4.01156	3.8828	4.36647	4.17712	4.28027	3.69746	3.94271	3.79973	4.09679	3.8945	4.14067	4.01182	3.88759	3.87541	4.32532
9846	7204545	NM_001191959 // Ccdc152 // coiled-coil domain containing 152 // 2q16 // 499536 /// ENSR	Ccdc152	NM_001191959	NM_001191959 // RefSeq // Rattus norvegicus coiled-coil domain containing 152 (Ccdc152)	0.00529836	0.999952	0.165976	1.12193	XII * N up vs XII * D	0.65157	0.899196	-0.0243434	-1.01702	IO * N down vs IO * D	0.0113415	0.0380411	0.073441	0.603493	0.000425712	0.00093458	0.0199146	0.999916	0.190319	7.95199	0.0653913	3.61366	0.029716	12.3199	0.202619	6.5251	0.0536575	0.148019	3.52193	3.25954	3.37996	3.10533	3.41535	3.32452	3.4043	3.64219	3.52057	3.30211	3.62208	3.51126	3.24675	3.30235	3.36081	3.26852
10918	7226373	---		---	---	0.00540244	0.999952	0.282591	1.21638	XII * N up vs XII * D	0.0737517	0.539866	0.171848	1.1265	IO * N up vs IO * D	2.67342e-11	1.57059e-09	0.0021769	0.275675	2.8641e-09	3.93803e-07	0.39546	0.999916	0.110743	206.156	4.94192	12.7619	0.305924	71.0693	3.4073	0.757863	0.0181673	0.431491	7.96982	8.24117	8.0474	7.09448	7.46185	7.73193	8.29479	8.28268	8.61807	7.42358	7.89144	7.73165	9.18816	9.29769	9.11186	7.98451
9446	7196079	BC169031 // Smg5 // Smg-5 homolog, nonsense mediated mRNA decay factor (C. elegans) //	Smg5	BC169031	BC169031 // GenBank // Rattus norvegicus Smg-5 homolog, nonsense mediated mRNA decay fa	0.00584348	0.999952	0.170683	1.12559	XII * N up vs XII * D	0.566469	0.868291	0.0322904	1.02263	IO * N up vs IO * D	0.304759	0.515835	0.0176549	0.454215	0.642477	0.66222	0.0918277	0.999916	0.138393	1.11598	0.00998407	6.8216	0.0610294	0.453479	0.00811409	3.17127	0.0283718	0.161037	6.4221	6.55889	6.52815	6.49674	6.55889	6.43185	6.8083	6.7054	6.76931	6.55889	6.55889	6.61993	6.62289	6.41423	6.35528	6.55889
14787	7295578	NM_019150 // Ucn // urocortin // 6q14 // 29151 /// ENSRNOT00000008037 // Ucn // urocort	Ucn	NM_019150	NM_019150 // RefSeq // Rattus norvegicus urocortin (Ucn), mRNA. // chr6 // 100 // 100 /	0.00584457	0.999952	-0.357948	-1.2816	XII * N down vs XII * D	0.223854	0.701527	-0.146077	-1.10656	IO * N down vs IO * D	5.34788e-13	7.19995e-11	0.00628099	0.36965	0.000944677	0.0018425	0.210013	0.999916	-0.211871	327.672	12.8937	9.56379	0.376329	10.5129	0.827352	1.68992	0.0664972	0.708288	6.97055	6.4667	6.96273	7.22892	6.66148	7.08589	6.06628	6.56757	6.41517	7.16086	6.42653	6.59219	5.11226	5.37306	5.15877	5.68732
18753	7371271	---		---	---	0.00589647	0.999952	-0.444381	-1.36073	XII * N down vs XII * D	0.902356	0.975403	0.0179356	1.01251	IO * N up vs IO * D	0.226123	0.419307	0.0496128	0.560308	0.388089	0.41495	0.034878	0.999916	-0.462317	1.57083	0.0955124	4.43056	0.269395	0.998085	0.121375	5.20727	0.316623	1.09447	4.78037	3.98205	4.60109	4.36619	4.15361	4.29724	3.88877	3.93326	3.73568	3.92297	3.8946	4.13898	3.74575	3.66302	4.21723	3.8047
16552	7331416	ENSRNOT00000010295 // Rapgef3 // Rap guanine nucleotide exchange factor (GEF) 3 // 7q36	Rapgef3	ENSRNOT00000010295	ENSRNOT00000010295 // ENSEMBL // cdna:known chromosome:RGSC3.4:7:136452870:136474612:-1	0.00593055	0.999952	0.247255	1.18695	XII * N up vs XII * D	0.255961	0.721837	0.0941829	1.06746	IO * N up vs IO * D	0.0095009	0.0326122	0.00725682	0.378193	4.38576e-07	5.74505e-06	0.191628	0.999916	0.153072	8.42255	0.158813	9.15889	0.172697	36.7807	1.38705	1.84082	0.0347099	0.339403	7.34898	7.51434	7.37037	7.31901	6.94701	7.12386	7.80212	7.73214	7.5663	7.45035	7.40569	7.15049	7.78209	7.87281	7.78658	7.32269
394	6484853	---		---	--- // --- // pos_control // --- // --- // --- // --- // --- // ---	0.00596558	0.999952	-0.345949	-1.27099	XII * N down vs XII * D	0.397215	0.801706	0.0974868	1.06991	IO * N up vs IO * D	0.346354	0.558932	0.133215	0.663135	0.000508983	0.00108543	0.0116675	0.999916	-0.443436	0.935106	0.0345769	2.47318	0.0914496	11.9009	0.880105	7.87767	0.291288	0.665577	7.98758	7.99911	8.30909	8.48156	8.50129	8.26733	7.61341	7.80712	7.73344	8.36398	7.68473	8.26759	7.8644	7.91329	8.01428	8.44991
719	7029395	ENSRNOT00000041215 // Eml2 // echinoderm microtubule associated protein like 2 // 1q21	Eml2	ENSRNOT00000041215	ENSRNOT00000041215 // ENSEMBL // cdna:known chromosome:RGSC3.4:1:78539321:78570125:1 ge	0.00596991	0.999952	0.124386	1.09004	XII * N up vs XII * D	0.142516	0.63141	0.0619892	1.0439	IO * N up vs IO * D	3.44875e-05	0.000239473	0.00415563	0.321175	0.0887199	0.106793	0.286544	0.999916	0.0623968	29.8415	0.142678	10.7622	0.0514563	2.77956	0.0265793	1.20628	0.00576748	0.0860616	7.66233	7.66117	7.67835	7.66024	7.68703	7.61533	7.80971	7.75599	7.73092	7.8782	7.76816	7.7678	7.50649	7.54543	7.38244	7.67843
8247	7168979	ENSRNOT00000031530 // LOC688637 // similar to WD repeat domain 36 // 18p12 // 688637	LOC688637	ENSRNOT00000031530	ENSRNOT00000031530 // ENSEMBL // cdna:known chromosome:RGSC3.4:18:25294363:25322294:1 g	0.00601076	0.999952	0.129884	1.09421	XII * N up vs XII * D	0.05648	0.499306	0.0861201	1.06151	IO * N up vs IO * D	0.00013625	0.000799479	0.0018832	0.262659	0.330154	0.357441	0.470631	0.999916	0.0437639	23.2655	0.121531	13.2316	0.069117	1.17931	0.0123206	0.543144	0.00283718	0.0940253	6.19556	6.25098	6.24209	6.16231	6.27094	6.17175	6.33297	6.35939	6.38644	6.33885	6.39714	6.25814	6.39524	6.42529	6.3915	6.23633
8301	7169675	ENSRNOT00000026273 // RGD735029 // SEL1 domain containing protein RGD735029 // 18p11 //	RGD735029	ENSRNOT00000026273	ENSRNOT00000026273 // ENSEMBL // cdna:known chromosome:RGSC3.4:18:31178792:31191712:1 g	0.0060226	0.999952	-0.186676	-1.13814	XII * N down vs XII * D	0.00704344	0.302453	-0.184656	-1.13655	IO * N down vs IO * D	0.000177481	0.0010126	0.000386244	0.124802	1.3776e-06	1.21678e-05	0.981381	0.999916	-0.00202007	22.1134	0.238752	18.9189	0.204262	31.3135	0.676168	0.000559995	6.04611e-06	0.194341	7.70782	7.89002	7.79216	7.68969	7.41311	7.66252	7.70782	7.63105	7.66474	7.35436	7.40142	7.27586	8.01624	8.18598	7.96018	7.80124
8924	7183182	NM_001109380 // Capns2 // calpain, small subunit 2 // 19p11 // 679870 /// ENSRNOT000000	Capns2	NM_001109380	NM_001109380 // RefSeq // Rattus norvegicus calpain, small subunit 2 (Capns2), mRNA. //	0.00608321	0.999952	-0.148923	-1.10874	XII * N down vs XII * D	0.710444	0.919926	-0.0183042	-1.01277	IO * N down vs IO * D	2.32026e-08	4.27594e-07	0.024653	0.484188	0.000869295	0.0017134	0.0715153	0.999916	-0.130619	88.2286	0.608031	6.01119	0.0414263	10.6941	0.147397	3.66739	0.025274	0.124048	5.26997	5.27018	5.23061	5.53312	5.37104	5.3699	5.0833	5.17859	5.07336	5.33931	5.16817	5.30857	5.60685	5.45811	5.44794	5.64414
14661	7292869	NM_001108006 // Vps13d // vacuolar protein sorting 13 homolog D (S. cerevisiae) // 5q36	Vps13d	NM_001108006	NM_001108006 // RefSeq // Rattus norvegicus vacuolar protein sorting 13 homolog D (S. c	0.00621095	0.999952	0.142556	1.10386	XII * N up vs XII * D	0.24009	0.711202	0.0566108	1.04002	IO * N up vs IO * D	2.2952e-07	3.09652e-06	0.00702694	0.377242	0.000109386	0.000302995	0.205899	0.999916	0.0859452	64.5914	0.410394	9.24852	0.0587622	15.7947	0.200709	1.7222	0.0109423	0.114366	6.61994	6.55992	6.56338	6.43827	6.39749	6.50266	6.78072	6.6381	6.85934	6.68493	6.50034	6.47356	7.05706	6.91859	6.85994	6.70045
3082	7067802	ENSRNOT00000003447 // Galnt10 // UDP-N-acetyl-alpha-D-galactosamine:polypeptide N-acety	Galnt10	ENSRNOT00000003447	ENSRNOT00000003447 // ENSEMBL // cdna:known chromosome:RGSC3.4:10:43237411:43381584:1 g	0.00632678	0.999952	-0.188655	-1.1397	XII * N down vs XII * D	0.0231882	0.391824	-0.153429	-1.11221	IO * N down vs IO * D	0.437678	0.646	0.000967987	0.19197	0.000172127	0.000440527	0.690003	0.999916	-0.0352263	0.630045	0.00704912	15.4941	0.173352	14.5766	0.326175	0.164302	0.00183826	0.201389	6.67103	6.61129	6.61473	6.60748	6.40364	6.44884	6.41418	6.42154	6.54566	6.60683	6.18042	6.05645	6.57216	6.41506	6.59443	6.66636
6173	7120646	NM_001004210 // Xbp1 // X-box binding protein 1 // 14q21 // 289754 /// BC079450 // Xbp1	Xbp1	NM_001004210	NM_001004210 // RefSeq // Rattus norvegicus X-box binding protein 1 (Xbp1), mRNA. // ch	0.0063625	0.999952	-0.282827	-1.21658	XII * N down vs XII * D	0.00451064	0.278331	-0.300904	-1.23192	IO * N down vs IO * D	0.391478	0.60393	0.000291671	0.105456	0.00361046	0.00597185	0.891277	0.999916	0.0180774	0.771	0.0194198	20.04	0.504764	7.8122	0.393544	0.0192201	0.000484112	0.45338	8.47498	8.4743	8.4725	8.2368	7.99533	8.32751	7.99109	8.24624	7.98035	8.04772	7.91382	8.10524	8.38108	8.46165	8.62852	8.27491
2727	7060661	---		---	ENSRNOT00000039465 // ENSEMBL // cdna:known chromosome:RGSC3.4:1:216387051:216388074:-1	0.00656175	0.999952	-0.219558	-1.16438	XII * N down vs XII * D	0.479132	0.835926	0.0522908	1.03691	IO * N up vs IO * D	0.135596	0.290508	0.11735	0.651844	0.00166114	0.00300732	0.015506	0.999916	-0.271849	2.44119	0.0373966	2.70555	0.0414463	9.32679	0.285754	7.14642	0.109476	0.275741	3.92393	3.7753	3.68601	4.04754	4.08575	3.8558	3.56185	3.71787	3.70838	3.70439	3.61837	3.74613	3.50454	3.57879	3.56019	3.9578
7651	7154214	NM_001007624 // Qars // glutaminyl-tRNA synthetase // 16q12.5 // 290868 /// ENSRNOT0000	Qars	NM_001007624	NM_001007624 // RefSeq // Rattus norvegicus glutaminyl-tRNA synthetase (Qars), mRNA. //	0.00663172	0.999952	0.229851	1.17271	XII * N up vs XII * D	0.266067	0.729718	-0.0870781	-1.06222	IO * N down vs IO * D	0.0420656	0.114203	0.197238	0.708109	1.67288e-06	1.3663e-05	0.00816183	0.999916	0.316929	4.78927	0.0806613	1.7929	0.0301962	30.453	1.02578	8.83467	0.148794	0.303157	5.80909	6.07479	6.27746	5.81597	5.67558	5.85822	6.34461	6.16643	6.3977	6.0409	5.94768	5.9929	6.41498	6.52451	6.45919	5.93123
11914	7241261	NM_001000313 // Olr513 // olfactory receptor 513 // 3q24 // 295766 /// ENSRNOT000000496	Olr513	NM_001000313	NM_001000313 // RefSeq // Rattus norvegicus olfactory receptor 513 (Olr513), mRNA. // c	0.00664219	0.999952	-0.374796	-1.29666	XII * N down vs XII * D	0.9868	0.996775	-0.00207567	-1.00144	IO * N down vs IO * D	0.0504176	0.132661	0.0438878	0.549945	0.0255338	0.0342269	0.0460097	0.999916	-0.37272	4.39605	0.196953	4.69625	0.210402	4.52788	0.405718	4.59336	0.205792	0.806439	3.24289	3.07356	3.55534	3.35388	3.65447	4.17682	3.23532	2.80767	2.91437	3.27821	3.49569	3.07692	3.05085	2.9684	3.19553	3.22346
16345	7327675	NM_013153 // Has2 // hyaluronan synthase 2 // 7q32 // 25694 /// ENSRNOT00000006517 // H	Has2	NM_013153	NM_013153 // RefSeq // Rattus norvegicus hyaluronan synthase 2 (Has2), mRNA. // chr7 //	0.00674035	0.999952	-0.257378	-1.1953	XII * N down vs XII * D	0.779818	0.939176	-0.0241653	-1.01689	IO * N down vs IO * D	0.174989	0.350033	0.0302365	0.509536	0.00012566	0.000339961	0.067116	0.999916	-0.233213	1.99389	0.0423113	5.53345	0.117423	15.4155	0.654248	3.79673	0.0805685	0.381969	4.90662	4.73176	4.92108	5.51362	5.38479	5.07849	4.68768	4.70529	4.69626	5.13084	4.9712	4.80083	4.54763	4.93295	4.66729	5.23351
5887	7114934	NM_001105983 // Disp1 // dispatched homolog 1 (Drosophila) // 13q26 // 289338 /// ENSRN	Disp1	NM_001105983	NM_001105983 // RefSeq // Rattus norvegicus dispatched homolog 1 (Drosophila) (Disp1),	0.00676028	0.999952	-0.166503	-1.12233	XII * N down vs XII * D	0.681496	0.910049	-0.0229909	-1.01606	IO * N down vs IO * D	3.27264e-07	4.14198e-06	0.0249345	0.486399	0.0194301	0.0267043	0.0803989	0.999916	-0.143512	61.4421	0.546145	5.98426	0.0531928	4.94479	0.0879063	3.4324	0.0305098	0.159998	5.61333	5.79325	5.74706	5.74896	5.77701	5.70545	5.5138	5.63077	5.61704	5.74963	5.42282	5.452	5.45517	5.23226	5.27478	5.48784
18577	7369268	---		---	---	0.00682115	0.999952	-0.508315	-1.42239	XII * N down vs XII * D	0.473622	0.83524	-0.12332	-1.08924	IO * N down vs IO * D	0.234494	0.430301	0.0157016	0.441162	3.44165e-05	0.000119512	0.121369	0.999916	-0.384995	1.51315	0.125694	7.11481	0.591009	19.194	3.1888	2.64328	0.21957	1.49521	4.1282	3.2392	3.65565	3.9541	4.02968	4.45039	3.41161	2.93564	2.99866	3.73437	3.56066	3.76638	3.38772	3.40775	3.58749	3.49505
17830	7353712	NM_001108214 // Npas2 // neuronal PAS domain protein 2 // 9q21 // 316351 /// ENSRNOT000	Npas2	NM_001108214	NM_001108214 // RefSeq // Rattus norvegicus neuronal PAS domain protein 2 (Npas2), mRNA	0.00690822	0.999952	-0.192021	-1.14236	XII * N down vs XII * D	6.08436e-05	0.0436879	-0.33134	-1.25818	IO * N down vs IO * D	3.39113e-07	4.27741e-06	1.56822e-05	0.0152016	0.000218635	0.000536564	0.137475	0.999916	0.139319	61.1332	0.727433	34.0996	0.405756	13.9583	0.332185	2.41642	0.0287533	0.214185	7.14722	7.17481	7.12931	7.03579	7.00621	6.96954	7.06334	6.89807	6.91382	6.84416	6.76563	6.82574	7.69589	7.72534	7.61757	7.48361
4944	7097295	NM_001044284 // Tsc22d4 // TSC22 domain family, member 4 // 12q12 // 684980 /// BC10591	Tsc22d4	NM_001044284	NM_001044284 // RefSeq // Rattus norvegicus TSC22 domain family, member 4 (Tsc22d4), mR	0.00701522	0.999952	0.155276	1.11363	XII * N up vs XII * D	0.100443	0.576007	0.089497	1.064	IO * N up vs IO * D	0.365552	0.577597	0.00341387	0.298129	0.000676078	0.00138173	0.37715	0.999916	0.065779	0.861674	0.00673571	11.354	0.0887545	11.2519	0.175912	0.819973	0.00640973	0.140706	6.95858	6.88188	7.09047	7.15273	6.84089	6.81701	7.05041	7.18691	7.2975	7.07787	7.01018	7.05035	7.08244	7.10273	7.09896	7.05952
403	6506447	---		---	--- // --- // neg_control // --- // --- // --- // --- // --- // ---	0.00703945	0.999952	-0.686131	-1.60896	XII * N down vs XII * D	0.683022	0.910401	-0.0948346	-1.06794	IO * N down vs IO * D	0.217726	0.408225	0.0256942	0.490288	0.0026638	0.00455849	0.0821432	0.999916	-0.591296	1.6315	0.249278	5.9133	0.903497	8.38993	2.5638	3.38982	0.517933	2.75023	6.1588	5.76542	5.92101	6.44476	6.77072	6.64631	5.91928	5.75927	5.09488	5.04272	5.77594	5.99814	5.18957	5.80989	5.42201	5.50989
3270	7069810	FQ213392 // RGD1307493 // similar to membrane protein expressed in epithelial-like lung	RGD1307493	FQ213392	FQ213392 // GenBank // Rattus norvegicus TL0AAA48YB12 mRNA sequence. // chr10 // 100 //	0.00722811	0.999952	0.243623	1.18396	XII * N up vs XII * D	9.1773e-05	0.0556001	0.407722	1.32659	IO * N up vs IO * D	1.00011e-10	4.50579e-09	2.14332e-05	0.0173136	5.29238e-06	2.96199e-05	0.168908	0.999916	-0.164099	175.724	3.41211	32.3663	0.62847	25.7139	0.998595	2.05441	0.0398914	0.349513	8.39924	8.25177	8.09956	7.67729	8.19503	8.09793	8.5317	8.57492	8.60788	8.1281	8.2455	8.09446	8.95774	9.13839	9.0915	8.37977
15636	7313371	ENSRNOT00000051181 // Glt8d2 // glycosyltransferase 8 domain containing 2 // 7q13 // 36	Glt8d2	ENSRNOT00000051181	ENSRNOT00000051181 // ENSEMBL // cdna:known chromosome:RGSC3.4:7:23288653:23297771:1 ge	0.00739752	0.999952	-0.157914	-1.11567	XII * N down vs XII * D	0.421556	0.811027	0.0435808	1.03067	IO * N up vs IO * D	0.0680833	0.168912	0.142116	0.673313	3.27031e-05	0.00011465	0.0144775	0.999916	-0.201495	3.76746	0.0309529	2.35696	0.0193644	19.3545	0.318027	7.32043	0.0601435	0.147885	4.48896	4.42791	4.42805	4.80518	4.52487	4.67299	4.25972	4.2835	4.37925	4.5217	4.49483	4.46149	4.41743	4.55818	4.22179	4.56032
6681	7132490	XM_573799 // Fam123a // family with sequence similarity 123A // 15p12 // 498529	Fam123a	XM_573799	ENSRNOT00000018300 // ENSEMBL // cdna:pseudogene chromosome:RGSC3.4:15:39469071:3947108	0.00740532	0.999952	-0.223403	-1.16748	XII * N down vs XII * D	0.500786	0.840729	0.0515123	1.03635	IO * N up vs IO * D	0.0372375	0.103098	0.120211	0.654497	1.52368e-06	1.286e-05	0.017762	0.999916	-0.274915	5.05995	0.0832294	2.66095	0.0437691	30.8646	1.01536	6.80659	0.111959	0.296076	7.24546	7.05033	6.86815	6.49516	6.81694	6.86382	6.72613	6.76836	6.89152	6.30603	6.66476	6.64264	6.91964	6.92052	6.8576	6.23449
9420	7195534	---		---	ENSRNOT00000032351 // ENSEMBL // cdna:known chromosome:RGSC3.4:2:174851789:174854125:1	0.00745686	0.999952	-0.285154	-1.21854	XII * N down vs XII * D	0.177304	0.667623	-0.134509	-1.09772	IO * N down vs IO * D	0.0416703	0.113371	0.00595546	0.358567	4.91709e-07	6.17407e-06	0.277915	0.999916	-0.150645	4.81006	0.129176	9.71483	0.260895	36.2026	1.94447	1.25182	0.033618	0.483395	4.38924	4.5719	4.52974	5.35724	5.14609	4.61371	4.20557	4.29571	4.31523	4.88203	4.72068	4.47778	4.15613	4.14187	4.26444	5.0441
18157	7361643	---		---	---	0.00748757	0.999952	-0.119703	-1.08651	XII * N down vs XII * D	0.866942	0.965252	0.00683877	1.00475	IO * N up vs IO * D	0.115739	0.257025	0.0613371	0.583209	0.000206818	0.000511425	0.038144	0.999916	-0.126542	2.73123	0.0129414	3.98245	0.0188701	14.1005	0.133625	5.00617	0.0237208	0.0852896	3.04763	3.07228	3.1139	3.34723	3.32018	3.08637	2.99522	3.01756	3.02694	3.04904	3.09238	3.08824	2.93785	2.94108	2.99962	3.14562
1867	7047677	NM_001000113 // Olr8 // olfactory receptor 8 // 1q12 // 292563 /// ENSRNOT00000050607 /	Olr8	NM_001000113	NM_001000113 // RefSeq // Rattus norvegicus olfactory receptor 8 (Olr8), mRNA. // chr1	0.00755664	0.999952	-0.219661	-1.16446	XII * N down vs XII * D	0.898132	0.974375	-0.00960102	-1.00668	IO * N down vs IO * D	0.238461	0.435355	0.0406244	0.538773	0.00467038	0.00749666	0.0583892	0.999916	-0.21006	1.48674	0.0237888	4.86618	0.077862	7.33817	0.234831	4.08517	0.0653654	0.288011	3.99135	4.12753	4.35456	4.60206	4.23949	4.3672	4.02207	3.98866	4.10923	4.36699	3.93258	3.94471	4.04708	4.06394	3.92525	4.40964
6163	7120513	NM_001006961 // Osm // oncostatin M // 14q21 // 289747 /// ENSRNOT00000035591 // Osm //	Osm	NM_001006961	NM_001006961 // RefSeq // Rattus norvegicus oncostatin M (Osm), mRNA. // chr14 // 100 /	0.00757717	0.999952	-0.332589	-1.25927	XII * N down vs XII * D	0.732279	0.92695	0.0389169	1.02734	IO * N up vs IO * D	0.870625	0.938755	0.0784997	0.60906	0.00572814	0.00897676	0.0297734	0.999916	-0.371506	0.0272922	0.00100195	3.48	0.127758	6.97173	0.511893	5.56911	0.204453	0.660816	5.51235	5.6825	5.75587	6.28066	5.90679	6.12156	5.44134	5.16065	5.60627	5.81487	5.48267	5.75839	5.60109	5.77647	5.54147	5.87817
16305	7326529	NM_019360 // Cox6c // cytochrome c oxidase, subunit VIc // 7q22 // 54322 /// FQ222901 /	Cox6c	NM_019360	NM_019360 // RefSeq // Rattus norvegicus cytochrome c oxidase, subunit VIc (Cox6c), nuc	0.00762546	0.999952	-0.186285	-1.13783	XII * N down vs XII * D	0.0188599	0.377255	0.162038	1.11887	IO * N up vs IO * D	6.22699e-05	0.000400274	0.786662	0.949479	1.6891e-06	1.3736e-05	0.000946021	0.999916	-0.348323	26.8878	0.310276	0.0754692	0.000870887	30.4107	0.701856	15.5753	0.179733	0.207713	9.86393	9.89639	9.92986	10.2376	10.6056	10.3347	9.76034	10.0207	9.73896	10.0431	10.0654	10.1219	9.62059	9.69797	9.47007	9.84035
7620	7153666	NM_001107324 // Atp11a // ATPase, class VI, type 11A // 16q12.5 // 306600 /// ENSRNOT00	Atp11a	NM_001107324	NM_001107324 // RefSeq // Rattus norvegicus ATPase, class VI, type 11A (Atp11a), mRNA.	0.00767429	0.999952	0.577865	1.49264	XII * N up vs XII * D	0.0967022	0.570979	0.341716	1.26726	IO * N up vs IO * D	4.33161e-08	7.24564e-07	0.00352216	0.303485	4.89338e-06	2.80924e-05	0.400195	0.999916	0.236149	81.1812	9.03221	11.2591	1.25269	26.0176	5.78943	0.742501	0.0826106	2.00268	7.81775	7.28481	7.37048	6.43043	6.84854	6.72952	8.07562	7.83887	8.04503	7.18272	7.24656	7.55993	9.34113	9.14636	9.17592	7.96769
1653	7042688	NM_001011942 // Cnnm2 // cyclin M2 // 1q54 // 294014 /// ENSRNOT00000054699 // Cnnm2 //	Cnnm2	NM_001011942	NM_001011942 // RefSeq // Rattus norvegicus cyclin M2 (Cnnm2), mRNA. // chr1 // 100 //	0.00778254	0.999952	0.241753	1.18243	XII * N up vs XII * D	0.0219908	0.387629	0.204936	1.15264	IO * N up vs IO * D	1.38403e-06	1.46384e-05	0.00107868	0.195443	0.0100579	0.0147743	0.752332	0.999916	0.0368171	49.8505	0.974914	15.1139	0.295579	6.00328	0.234809	0.102676	0.002008	0.352022	8.57561	8.69966	8.63569	8.51716	8.3088	8.35184	8.78911	8.78301	8.75754	8.81621	8.77116	8.62224	8.46064	8.26696	8.17198	8.00673
10914	7226293	FQ220792 // Ptrh1 // peptidyl-tRNA hydrolase 1 homolog (S. cerevisiae) // 3p11 // 36211	Ptrh1	FQ220792	FQ220792 // GenBank // Rattus norvegicus TL0ADA41YK14 mRNA sequence. // chr3 // 88 // 7	0.00781004	0.999952	-0.277418	-1.21202	XII * N down vs XII * D	0.047707	0.476888	-0.199437	-1.14825	IO * N down vs IO * D	0.00716014	0.0253958	0.00198138	0.271344	1.11451e-05	5.06614e-05	0.561791	0.999916	-0.0779811	9.19619	0.237083	13.066	0.336849	22.957	1.18369	0.349421	0.0090083	0.464051	6.02484	5.91949	6.07899	6.46295	6.51642	6.2356	5.79891	5.68781	5.59764	6.00214	6.17616	6.31114	6.18814	6.17771	5.93078	6.65491
13767	7274794	NM_013044 // Tmod1 // tropomodulin 1 // 5q22 // 25566 /// ENSRNOT00000013228 // Tmod1 /	Tmod1	NM_013044	NM_013044 // RefSeq // Rattus norvegicus tropomodulin 1 (Tmod1), mRNA. // chr5 // 100 /	0.0078158	0.999952	-0.176417	-1.13007	XII * N down vs XII * D	0.0149547	0.358962	-0.1606	-1.11775	IO * N down vs IO * D	3.91094e-16	2.29762e-13	0.000808964	0.184093	3.29415e-11	2.77668e-08	0.85258	0.999916	-0.0158167	751.931	7.84119	16.1348	0.168255	122.504	2.55495	0.0355388	0.000370601	0.187705	9.2339	9.47902	9.38466	8.6804	8.86647	8.84208	9.12251	9.17244	9.16809	8.30812	8.82408	8.83279	8.15451	8.30649	8.27107	7.39409
10737	7221853	NM_053294 // Adora2a // adenosine A2a receptor // 20p12 // 25369 /// ENSRNOT00000001759	Adora2a	NM_053294	NM_053294 // RefSeq // Rattus norvegicus adenosine A2a receptor (Adora2a), mRNA. // chr	0.0078419	0.999952	-0.244482	-1.18467	XII * N down vs XII * D	0.085087	0.553674	-0.150818	-1.1102	IO * N down vs IO * D	0.027329	0.0795537	0.00320541	0.293213	0.000258216	0.000615596	0.431248	0.999916	-0.0936636	5.76836	0.115641	11.5467	0.231481	13.5378	0.542797	0.648247	0.0129957	0.360855	4.47873	4.97304	4.86248	4.93027	5.03307	4.97729	4.36854	4.56365	4.55623	4.95088	4.58674	4.76197	4.50884	4.58148	4.37595	4.9992
3112	7068088	NM_001100551 // RGD1304587 // similar to RIKEN cDNA 2310033P09 // 10q22 // 303180 /// E	RGD1304587	NM_001100551	NM_001100551 // RefSeq // Rattus norvegicus similar to RIKEN cDNA 2310033P09 (RGD130458	0.00787294	0.999952	-0.192403	-1.14267	XII * N down vs XII * D	0.138394	0.625306	0.101065	1.07257	IO * N up vs IO * D	0.000465567	0.00236902	0.331951	0.78417	0.000140316	0.000372849	0.00492379	0.999916	-0.293468	18.1929	0.226162	0.994128	0.0123583	15.118	0.375874	10.2628	0.12758	0.223764	7.82496	7.75451	7.69698	7.52141	7.98648	8.00925	7.56068	7.64983	7.46926	7.33149	7.77989	7.84802	7.30904	7.52875	7.27289	7.52327
10418	7216980	NM_212529 // Hsd17b8 // hydroxysteroid (17-beta) dehydrogenase 8 // 20p12 // 361802 ///	Hsd17b8	NM_212529	NM_212529 // RefSeq // Rattus norvegicus hydroxysteroid (17-beta) dehydrogenase 8 (Hsd1	0.00795624	0.999952	-0.147893	-1.10795	XII * N down vs XII * D	0.791813	0.943996	0.0134439	1.00936	IO * N up vs IO * D	0.0038683	0.014972	0.072707	0.602896	5.08816e-07	6.32334e-06	0.0344874	0.999916	-0.161337	10.9762	0.0808823	3.63394	0.026778	36.0312	0.531017	5.23276	0.0385594	0.132639	6.62452	6.56379	6.57039	6.95737	7.18776	6.9862	6.55386	6.45876	6.56838	6.73696	6.84028	6.84443	6.77318	6.7845	6.65725	7.01269
8415	7172240	---		---	---	0.00796602	0.999952	0.288929	1.22173	XII * N up vs XII * D	0.0530509	0.489324	0.20303	1.15111	IO * N up vs IO * D	0.00056418	0.00279167	0.00218982	0.275675	0.0151561	0.0214023	0.540906	0.999916	0.0858994	17.4623	0.491309	12.7429	0.358526	5.33506	0.300207	0.388502	0.0109306	0.506436	7.42258	7.28215	6.97523	7.25163	6.96296	7.09934	7.38689	7.45537	7.63155	6.96563	7.72194	7.56609	7.5421	7.50082	7.63217	7.23406
15501	7311495	NM_001004442 // Pdia6 // protein disulfide isomerase family A, member 6 // --- // 28690	Pdia6	NM_001004442	NM_001004442 // RefSeq // Rattus norvegicus protein disulfide isomerase family A, membe	0.0080117	0.999952	-0.198323	-1.14736	XII * N down vs XII * D	0.0860791	0.556107	-0.122326	-1.08849	IO * N down vs IO * D	0.177726	0.353901	0.00328725	0.296203	9.62118e-05	0.000272898	0.432639	0.999916	-0.0759969	1.9675	0.0261273	11.4694	0.152308	16.1507	0.428946	0.644273	0.00855561	0.239031	9.07515	9.16163	9.3022	8.97514	8.91441	9.02598	8.76728	9.11592	8.91497	8.69576	8.85841	8.91223	9.15112	9.1644	9.20243	8.63459
14586	7291588	ENSRNOT00000013761 // Epb4.1 // erythrocyte membrane protein band 4.1 // 5q36 // 313052	Epb4.1	ENSRNOT00000013761	ENSRNOT00000013761 // ENSEMBL // cdna:known chromosome:RGSC3.4:5:150782366:150908889:-1	0.00801598	0.999952	0.165003	1.12117	XII * N up vs XII * D	0.0816667	0.550895	0.103373	1.07428	IO * N up vs IO * D	1.77014e-13	3.33182e-11	0.00314478	0.293213	0.00495475	0.00789365	0.444201	0.999916	0.0616303	372.733	3.4268	11.6053	0.106696	7.23122	0.132964	0.612013	0.00562668	0.165487	7.1551	7.03726	7.09712	6.80064	6.98264	6.93181	7.25105	7.30607	7.21787	6.97447	7.22775	7.01739	6.41285	6.3098	6.26893	6.12867
6819	7135446	ENSRNOT00000014182 // Dnajc3 // DnaJ (Hsp40) homolog, subfamily C, member 3 // 15q24 //	Dnajc3	ENSRNOT00000014182	ENSRNOT00000014182 // ENSEMBL // cdna:known chromosome:RGSC3.4:15:103881539:103921295:1	0.00805535	0.999952	-0.27577	-1.21064	XII * N down vs XII * D	0.39794	0.802045	-0.0811769	-1.05788	IO * N down vs IO * D	0.35769	0.56915	0.0143749	0.441162	5.9458e-06	3.20822e-05	0.157005	0.999916	-0.194593	0.891059	0.0229174	7.33855	0.188743	25.2678	1.29974	2.18101	0.0560942	0.462948	8.55297	8.64388	8.50144	8.07908	8.83484	8.78545	8.40616	8.38435	8.29808	7.73847	8.40963	8.50635	8.76439	8.70988	8.67917	7.97013
18614	7370001	XM_346131 // Pla2g12b // phospholipase A2, group XIIB // --- // 367415	Pla2g12b	XM_346131	XM_346131 // RefSeq // PREDICTED: Rattus norvegicus phospholipase A2, group XIIB (Pla2g	0.00806347	0.999952	-0.292401	-1.22468	XII * N down vs XII * D	0.393164	0.79852	-0.0869784	-1.06214	IO * N down vs IO * D	0.708628	0.846349	0.0141908	0.441162	2.90664e-05	0.000104713	0.158795	0.999916	-0.205423	0.144154	0.00416951	7.37143	0.213211	19.7283	1.14124	2.16123	0.0625113	0.520631	4.4991	4.25855	4.40265	4.84598	4.61032	4.59721	4.29864	4.04766	3.97464	4.68431	4.22242	4.23175	4.02809	4.06743	4.23455	4.99223
14480	7290172	ENSRNOT00000057055 // Dmbx1 // diencephalon/mesencephalon homeobox 1 // 5q36 // 313512	Dmbx1	ENSRNOT00000057055	ENSRNOT00000057055 // ENSEMBL // cdna:known chromosome:RGSC3.4:5:136177328:136187548:-1	0.00816436	0.999952	-0.198242	-1.1473	XII * N down vs XII * D	0.564912	0.867816	0.0395989	1.02783	IO * N up vs IO * D	0.507718	0.705968	0.111945	0.650494	4.74178e-09	4.86396e-07	0.0220433	0.999916	-0.237841	0.456793	0.00609652	2.79345	0.0372823	66.7073	1.7806	6.27873	0.0837981	0.240234	4.76991	4.84055	4.66804	5.47016	5.12246	4.88462	4.4963	4.44985	4.62458	5.21171	4.8051	4.97874	4.57121	4.72766	4.6114	5.35063
10192	7212559	ENSRNOT00000024344 // Cd53 // Cd53 molecule // 2q34-q41 // 24251 /// NM_012523 // Cd53	Cd53	ENSRNOT00000024344	ENSRNOT00000024344 // ENSEMBL // cdna:known chromosome:RGSC3.4:2:202186125:202234580:-1	0.00823005	0.999952	0.233256	1.17548	XII * N up vs XII * D	0.21457	0.693898	-0.102353	-1.07352	IO * N down vs IO * D	4.82411e-08	7.93931e-07	0.257013	0.745463	5.90984e-06	3.19777e-05	0.00766403	0.999916	0.335609	80.0143	1.48212	1.37038	0.0253838	25.2909	0.936936	9.00769	0.166851	0.333418	6.34338	6.442	6.33379	6.66509	6.86593	6.64065	6.37368	6.77786	6.75649	6.68004	7.14928	6.95301	6.95285	7.16627	6.9024	7.02407
16403	7329073	NM_001163519 // LOC680799 // hypothetical protein LOC680799 // 7q34 // 680799 /// NM_00	LOC680799	NM_001163519	NM_001163519 // RefSeq // Rattus norvegicus hypothetical protein LOC680799 (LOC680799),	0.00823509	0.999952	-0.254188	-1.19266	XII * N down vs XII * D	0.126937	0.616179	-0.138758	-1.10096	IO * N down vs IO * D	0.424902	0.635027	0.00470375	0.331061	8.67709e-06	4.22352e-05	0.356096	0.999916	-0.11543	0.666634	0.0146667	10.3964	0.228733	23.8583	1.04982	0.89713	0.0197379	0.396021	4.23669	4.24661	4.42667	4.93414	4.33583	4.28891	3.97728	4.11977	3.96323	4.60211	4.13988	4.14146	4.0955	3.94455	4.33277	4.83308
2935	7065641	NM_001105771 // Mrps34 // mitochondrial ribosomal protein S34 // 10q12 // 287126 /// EN	Mrps34	NM_001105771	NM_001105771 // RefSeq // Rattus norvegicus mitochondrial ribosomal protein S34 (Mrps34	0.00835286	0.999952	-0.303845	-1.23443	XII * N down vs XII * D	0.0620113	0.510776	0.206703	1.15405	IO * N up vs IO * D	0.00467865	0.0176032	0.514254	0.866641	8.09403e-09	6.22694e-07	0.00257408	0.999916	-0.510548	10.4121	0.328771	0.442709	0.0139789	62.3404	3.93691	12.2287	0.386132	0.568366	8.40817	8.1642	8.22053	8.34417	9.21229	8.84978	7.93615	8.04744	7.81121	7.85576	8.79963	8.92588	8.00692	7.85845	7.5672	7.6253
17498	7346390	NM_001106826 // Bbs4 // Bardet-Biedl syndrome 4 // 8q24 // 300754 /// ENSRNOT0000003126	Bbs4	NM_001106826	NM_001106826 // RefSeq // Rattus norvegicus Bardet-Biedl syndrome 4 (Bbs4), mRNA. // ch	0.00853869	0.999952	0.225195	1.16894	XII * N up vs XII * D	0.180415	0.67173	0.107657	1.07748	IO * N up vs IO * D	0.0183917	0.0570655	0.00666265	0.371138	8.8958e-05	0.000256149	0.293312	0.999916	0.117538	6.72042	0.117367	9.39753	0.164121	16.3707	0.571805	1.17184	0.0204654	0.314356	7.47992	7.44744	7.26469	6.95968	7.30478	7.29307	7.7726	7.57192	7.71948	7.32421	7.45579	7.25674	7.73192	7.58989	7.62345	7.21556
5898	7115338	NM_001107199 // Kctd3 // potassium channel tetramerisation domain containing 3 // 13q26	Kctd3	NM_001107199	NM_001107199 // RefSeq // Rattus norvegicus potassium channel tetramerisation domain co	0.00859659	0.999952	0.138648	1.10087	XII * N up vs XII * D	0.0482026	0.478012	0.100919	1.07246	IO * N up vs IO * D	0.00205734	0.00861459	0.00214087	0.275675	0.0148262	0.0209814	0.579854	0.999916	0.0377291	12.944	0.0858711	12.8156	0.0850189	5.37016	0.0712516	0.317859	0.00210869	0.119413	7.24956	7.25891	7.1818	7.21665	7.11726	7.28186	7.54816	7.3625	7.45868	7.1692	7.22332	7.37607	7.23673	7.23082	7.07308	6.94861
13708	7273761	---		---	---	0.00874165	0.999952	0.46239	1.37782	XII * N up vs XII * D	0.175823	0.666679	-0.22435	-1.16825	IO * N down vs IO * D	0.341566	0.554138	0.301485	0.774876	0.107987	0.127904	0.00661214	0.999916	0.68674	0.954333	0.0707858	1.13166	0.0839387	2.52513	0.374593	9.41891	0.69863	1.33512	4.67596	4.72312	4.71135	5.2774	4.26022	4.75838	5.27983	5.12516	4.80524	5.73223	5.03301	5.20529	5.16342	5.18905	4.99218	5.58013
7118	7142416	NM_001134414 // Tmtc4 // transmembrane and tetratricopeptide repeat containing 4 // 15q	Tmtc4	NM_001134414	NM_001134414 // RefSeq // Rattus norvegicus transmembrane and tetratricopeptide repeat	0.00888927	0.999952	0.114849	1.08286	XII * N up vs XII * D	0.0109204	0.332966	0.112502	1.0811	IO * N up vs IO * D	3.59268e-06	3.32215e-05	0.000703053	0.177014	0.0066504	0.0102391	0.966878	0.999916	0.00234666	43.1466	0.198479	16.6451	0.0765696	6.70899	0.0617243	0.00177288	8.15547e-06	0.0828021	6.67029	6.52484	6.60942	6.5113	6.61135	6.51222	6.73176	6.84534	6.83366	6.55274	6.64017	6.52484	6.49356	6.44508	6.37223	6.29108
11664	7236987	AB026288 // Sec16a // SEC16 homolog A (S. cerevisiae) // 3p13 // 114089 /// ENSRNOT0000	Sec16a	AB026288	AB026288 // GenBank // Rattus norvegicus mRNA for pharbin, partial cds. // chr3 // 100	0.00897666	0.999952	0.146411	1.10681	XII * N up vs XII * D	0.670352	0.905978	-0.0219054	-1.0153	IO * N down vs IO * D	0.149929	0.312748	0.0971599	0.631502	6.3771e-05	0.000195159	0.0294238	0.999916	0.168316	2.26197	0.0169625	3.06222	0.0229635	17.3266	0.259865	5.59644	0.0419677	0.134982	6.04013	6.09993	6.00001	5.90361	5.87008	5.8522	6.24911	6.1006	6.29735	6.00388	5.99184	6.00163	6.17124	6.14826	5.93327	6.0429
8269	7169363	---		---	---	0.00912328	0.999952	-0.514781	-1.42878	XII * N down vs XII * D	0.623891	0.890217	0.0890248	1.06365	IO * N up vs IO * D	0.982846	0.992691	0.106809	0.645483	0.017089	0.0238281	0.0270078	0.999916	-0.603806	0.000475316	4.42902e-05	2.88177	0.268524	5.14514	0.958852	5.79605	0.540078	1.67725	5.76412	5.76415	5.24916	5.81791	5.71422	5.6065	4.84212	5.28786	4.96448	5.56413	5.2117	4.95709	5.01738	4.87864	5.19761	5.84377
2629	7059856	NM_001107573 // Tigd3 // tigger transposable element derived 3 // 1q43 // 309174 /// EN	Tigd3	NM_001107573	NM_001107573 // RefSeq // Rattus norvegicus tigger transposable element derived 3 (Tigd	0.00915185	0.999952	-0.277201	-1.21184	XII * N down vs XII * D	0.0330337	0.434617	-0.221958	-1.16632	IO * N down vs IO * D	1.54847e-08	3.02014e-07	0.00165995	0.246312	7.7346e-05	0.000228235	0.68748	0.999916	-0.0552427	93.0625	2.51694	13.6471	0.369097	16.7681	0.907012	0.16715	0.0045207	0.486823	6.08213	5.71933	5.97738	5.90009	6.55107	6.25051	6.01511	5.63382	5.78393	5.3885	5.89847	6.09748	5.29638	5.28168	5.35673	5.36099
12439	7250393	ENSRNOT00000011166 // Abcb1a // ATP-binding cassette, sub-family B (MDR/TAP), member 1A	Abcb1a	ENSRNOT00000011166	ENSRNOT00000011166 // ENSEMBL // cdna:known chromosome:RGSC3.4:4:21709855:21796626:1 ge	0.00915868	0.999952	0.190564	1.14121	XII * N up vs XII * D	0.325157	0.762066	0.0668608	1.04744	IO * N up vs IO * D	0.615858	0.784677	0.0125951	0.430496	0.0584164	0.0729762	0.199618	0.999916	0.123703	0.260679	0.00333275	7.67836	0.0981668	3.33941	0.0853877	1.77309	0.0226687	0.230128	6.03242	5.85284	6.1385	6.04339	6.20679	6.08577	6.33038	6.15037	6.0281	6.31486	6.45669	6.2227	6.14334	6.00392	6.05209	5.95714
9464	7196273	ENSRNOT00000028117 // Kcnn3 // potassium intermediate/small conductance calcium-activat	Kcnn3	ENSRNOT00000028117	ENSRNOT00000028117 // ENSEMBL // cdna:known chromosome:RGSC3.4:2:181715888:181860455:1	0.00924296	0.999952	0.246627	1.18643	XII * N up vs XII * D	0.224764	0.702106	0.107697	1.07751	IO * N up vs IO * D	1.34674e-05	0.000105195	0.00870222	0.395991	7.50184e-06	3.78844e-05	0.263652	0.999916	0.13893	34.9666	0.750949	8.6598	0.185979	24.394	1.04778	1.33138	0.0285928	0.386571	8.09998	8.15611	8.11553	7.77745	7.45087	7.76578	8.11255	8.27144	8.36182	8.24723	7.91211	7.94033	8.49335	8.45794	8.51528	8.36016
5556	7108008	NM_001000081 // Olr1584 // olfactory receptor 1584 // 13q24 // 289247 /// ENSRNOT000000	Olr1584	NM_001000081	NM_001000081 // RefSeq // Rattus norvegicus olfactory receptor 1584 (Olr1584), mRNA. //	0.00929047	0.999952	-0.294016	-1.22605	XII * N down vs XII * D	0.236383	0.709413	-0.125203	-1.09066	IO * N down vs IO * D	0.800087	0.903665	0.00917783	0.402334	9.09682e-08	2.30165e-06	0.255264	0.999916	-0.168813	0.0660535	0.00201938	8.51571	0.260341	45.5241	2.78351	1.38087	0.0422157	0.550293	5.99057	5.70138	5.90441	6.70194	6.23575	6.59096	5.84628	5.4482	5.65837	6.55249	6.01539	5.8402	5.71588	5.62735	5.75261	6.91849
10449	7217317	---		---	---	0.00948415	0.999952	-0.213813	-1.15975	XII * N down vs XII * D	0.284664	0.740876	0.0822355	1.05866	IO * N up vs IO * D	0.00716884	0.025422	0.225408	0.724006	2.17407e-09	3.76327e-07	0.0112304	0.999916	-0.296048	9.19281	0.149606	1.57588	0.0256462	73.5596	2.39425	7.97788	0.129833	0.292935	11.1034	10.8965	10.7455	10.7508	11.678	11.6712	10.6894	10.745	10.7711	10.6374	11.3123	11.4072	10.9466	10.8147	11.1456	10.7761
1090	7034875	NM_001001271 // Olr81 // olfactory receptor 81 // 1q32 // 293224 /// ENSRNOT00000043806	Olr81	NM_001001271	NM_001001271 // RefSeq // Rattus norvegicus olfactory receptor 81 (Olr81), mRNA. // chr	0.00952424	0.999952	0.241789	1.18246	XII * N up vs XII * D	0.160877	0.649369	-0.123407	-1.0893	IO * N down vs IO * D	0.624922	0.790672	0.331465	0.78417	0.150195	0.173184	0.00646933	0.999916	0.365196	0.247416	0.00515604	0.996183	0.0207601	2.11028	0.087955	9.48037	0.197567	0.375113	3.13259	3.29159	3.12643	3.3035	3.14651	3.28796	3.57468	3.39183	3.13942	3.5277	3.45161	3.65408	3.37676	3.56881	3.40204	3.35799
2675	7060222	NM_001191951 // Ahnak // AHNAK nucleoprotein // 1q43 // 191572	Ahnak	NM_001191951	NM_001191951 // RefSeq // Rattus norvegicus AHNAK nucleoprotein (Ahnak), mRNA. // chr1	0.00952723	0.999952	0.538328	1.45229	XII * N up vs XII * D	0.942433	0.986165	0.013759	1.00958	IO * N up vs IO * D	0.00220392	0.00916502	0.0510252	0.560781	5.81106e-07	6.86108e-06	0.0624364	0.999916	0.524569	12.7223	1.31438	4.37041	0.451521	35.3714	7.30866	3.9456	0.407632	1.85964	6.98462	7.64855	7.15647	8.49257	8.64865	8.4168	7.57804	8.17875	7.7094	8.7342	9.30128	9.07596	8.23423	8.33642	7.6441	8.56387
11627	7236492	ENSRNOT00000023359 // Myt1 // myelin transcription factor 1 // 3q43 // 362291 /// NM_00	Myt1	ENSRNOT00000023359	ENSRNOT00000023359 // ENSEMBL // cdna:known chromosome:RGSC3.4:3:170940843:170985583:1	0.00960919	0.999952	0.132085	1.09588	XII * N up vs XII * D	0.296091	0.746333	0.0496787	1.03503	IO * N up vs IO * D	0.239203	0.436298	0.0118037	0.430374	0.00156818	0.00285736	0.220247	0.999916	0.0824063	1.48186	0.00924196	7.84729	0.0489415	9.44443	0.117805	1.61298	0.0100597	0.112261	6.61736	6.51695	6.54929	6.36465	6.38102	6.37167	6.7694	6.6972	6.73541	6.58114	6.40819	6.40211	6.50563	6.51695	6.51695	6.51695
16634	7332336	NM_019171 // Spt1 // salivary protein 1 // 7q36 // 29229 /// ENSRNOT00000055268 // Spt1	Spt1	NM_019171	NM_019171 // RefSeq // Rattus norvegicus salivary protein 1 (Spt1), mRNA. // chr7 // 88	0.00961575	0.999952	-0.244892	-1.185	XII * N down vs XII * D	0.867355	0.965252	0.0145026	1.0101	IO * N up vs IO * D	0.0435884	0.117613	0.0715342	0.601925	0.000106956	0.000297454	0.044863	0.999916	-0.259395	4.71122	0.101024	3.66685	0.0786295	15.8566	0.680037	4.64827	0.0996743	0.38598	3.33525	3.42872	3.25798	4.01167	3.44625	3.23529	3.07739	3.13543	3.14951	3.77824	3.05456	3.05068	3.15391	3.20562	3.06289	3.5209
4919	7096865	ENSRNOT00000001686 // Grifin // galectin-related inter-fiber protein // 12q11 // 117130	Grifin	ENSRNOT00000001686	ENSRNOT00000001686 // ENSEMBL // cdna:known chromosome:RGSC3.4:12:14547385:14549352:1 g	0.00964953	0.999952	-0.694898	-1.61877	XII * N down vs XII * D	0.140313	0.627928	-0.37492	-1.29677	IO * N down vs IO * D	4.41798e-06	3.9635e-05	0.0057628	0.358088	0.177662	0.201966	0.361297	0.999916	-0.319978	41.7853	7.22265	9.80865	1.69544	1.90488	0.658523	0.877461	0.15167	3.11133	8.5878	7.90286	8.15833	8.7777	8.42317	7.91687	6.9965	7.62613	6.99927	8.00611	7.89749	8.07184	6.96095	7.02764	7.17104	7.24636
15916	7319165	NM_019194 // Tef // thyrotrophic embryonic factor // 7q34 // 29362 /// ENSRNOT000000262	Tef	NM_019194	NM_019194 // RefSeq // Rattus norvegicus thyrotrophic embryonic factor (Tef), mRNA. //	0.00975532	0.999952	0.306195	1.23644	XII * N up vs XII * D	0.00217295	0.216035	0.383323	1.30434	IO * N up vs IO * D	5.52378e-07	6.52586e-06	0.000235833	0.0926342	6.88854e-06	3.55538e-05	0.615202	0.999916	-0.0771276	57.0171	1.92022	20.9126	0.704294	24.712	1.6645	0.261657	0.00881206	0.606203	6.41452	6.7433	6.8218	6.26654	6.34185	6.10564	6.86916	6.87624	7.20745	6.43826	6.60389	6.53582	7.42478	7.22026	7.12363	6.48444
4782	7094411	---		---	---	0.00985025	0.999952	0.288423	1.2213	XII * N up vs XII * D	0.407032	0.806051	0.0859251	1.06137	IO * N up vs IO * D	0.844883	0.926037	0.0169324	0.4451	7.63612e-07	8.30294e-06	0.17168	0.999916	0.202498	0.0394001	0.00118101	6.92558	0.207593	34.0451	2.04099	2.02649	0.0607438	0.539547	3.76666	3.81868	3.44877	4.36768	3.90816	4.06121	3.83131	3.76461	3.7127	4.6684	4.50907	4.61559	3.66328	3.52069	3.84385	4.56117
16615	7332052	NM_001008806 // Krt4 // keratin 4 // 7q36 // 315323 /// ENSRNOT00000012943 // Krt4 // k	Krt4	NM_001008806	NM_001008806 // RefSeq // Rattus norvegicus keratin 4 (Krt4), mRNA. // chr7 // 100 // 1	0.00990573	0.999952	-0.164908	-1.12109	XII * N down vs XII * D	0.196146	0.683895	-0.0777514	-1.05537	IO * N down vs IO * D	0.821764	0.915447	0.00801142	0.386522	3.4248e-09	4.2267e-07	0.298471	0.999916	-0.0871566	0.052254	0.000512965	8.88567	0.0872285	69.4944	1.36442	1.1463	0.011253	0.176702	4.11412	4.19313	4.19302	4.74677	4.41928	4.44364	4.0495	4.10512	4.02969	4.58316	4.07626	4.27677	3.93496	4.00752	4.12311	4.82286
11717	7237674	BC098043 // LOC499781 // similar to CG17122-PA // 3p11 // 499781 /// ENSRNOT00000020660	LOC499781	BC098043	BC098043 // GenBank // Rattus norvegicus similar to CG17122-PA, mRNA (cDNA clone IMAGE:	0.00991016	0.999952	-0.202262	-1.1505	XII * N down vs XII * D	0.0120118	0.339959	-0.198433	-1.14745	IO * N down vs IO * D	0.000624453	0.0030456	0.000816032	0.184093	0.000539678	0.00114135	0.969838	0.999916	-0.00382873	17.0828	0.252308	16.1034	0.237843	11.7653	0.347541	0.00146998	2.17112e-05	0.265855	5.92376	5.82102	6.05448	5.95745	6.20119	6.21147	5.75347	5.71862	5.56689	5.87367	5.95257	6.0906	6.19726	5.97302	6.19248	6.34384
2104	7051407	---		---	---	0.00994927	0.999952	-0.54554	-1.45957	XII * N down vs XII * D	0.0969308	0.570979	-0.335775	-1.26206	IO * N down vs IO * D	1.90466e-07	2.64322e-06	0.00425086	0.321919	0.0314001	0.0413135	0.446459	0.999916	-0.209765	66.2977	7.13258	10.6949	1.1506	4.22057	0.908133	0.605869	0.065182	1.93652	4.62658	4.47607	4.67479	4.8024	5.45187	5.24567	4.16712	4.30132	4.0098	4.45644	5.05405	4.01541	5.98142	5.54846	5.73923	5.36912
2587	7059421	---		---	---	0.0099734	0.999952	-0.585459	-1.50052	XII * N down vs XII * D	0.479256	0.835926	-0.14873	-1.10859	IO * N down vs IO * D	0.761627	0.881059	0.0206266	0.469341	0.061891	0.0769401	0.148529	0.999916	-0.436729	0.0948564	0.0117623	6.4395	0.798506	3.26044	0.808599	2.27855	0.282543	2.23203	4.80422	5.14591	4.9614	5.52763	5.92816	5.13402	4.62342	4.82332	5.01442	4.18741	4.33725	5.00275	5.06504	4.56704	4.86495	5.28751
2799	7062164	NM_001109165 // Fgfbp3 // fibroblast growth factor binding protein 3 // 1q53 // 499349	Fgfbp3	NM_001109165	NM_001109165 // RefSeq // Rattus norvegicus fibroblast growth factor binding protein 3	0.00998933	0.999952	0.474098	1.38905	XII * N up vs XII * D	0.0352211	0.435574	-0.379675	-1.30105	IO * N down vs IO * D	0.0461262	0.123396	0.691758	0.924789	0.00419786	0.00681836	0.00185978	0.999916	0.853773	4.58787	0.373254	0.162339	0.0132073	7.53296	1.22571	13.2725	1.07981	1.46442	5.11496	5.37534	4.78112	5.3831	5.65695	4.9894	5.33298	5.5517	5.20856	5.64966	6.28782	6.11473	5.31916	5.30316	4.69171	5.32912
19131	7378981	NM_001191585 // Lonrf3 // LON peptidase N-terminal domain and ring finger 3 // Xq12 //	Lonrf3	NM_001191585	NM_001191585 // RefSeq // Rattus norvegicus LON peptidase N-terminal domain and ring fi	0.0103459	0.999952	0.17105	1.12588	XII * N up vs XII * D	0.00587898	0.291498	0.188924	1.13991	IO * N up vs IO * D	0.00116449	0.00524292	0.000499749	0.14613	0.331782	0.359043	0.835867	0.999916	-0.0178743	14.848	0.159036	17.9216	0.191958	1.17375	0.025144	0.0441869	0.000473284	0.192797	5.82447	5.61564	5.73115	5.77089	5.86097	5.80249	6.0865	5.93525	5.83006	5.92682	5.93525	5.91803	5.99383	6.05353	5.84806	5.69529
4387	7087083	NM_001107107 // Ets2 // v-ets erythroblastosis virus E26 oncogene homolog 2 (avian) //	Ets2	NM_001107107	NM_001107107 // RefSeq // Rattus norvegicus v-ets erythroblastosis virus E26 oncogene h	0.0104118	0.999952	0.204822	1.15254	XII * N up vs XII * D	0.0250164	0.402707	-0.177285	-1.13075	IO * N down vs IO * D	1.01902e-08	2.08175e-07	0.790108	0.951087	0.000373494	0.000837488	0.0014696	0.999916	0.382107	98.2982	1.51277	0.072988	0.00112326	12.6322	0.388809	14.0541	0.216288	0.277013	7.1097	6.96083	7.00787	6.90524	6.5719	6.77591	7.21473	7.17987	7.11365	7.08197	6.94368	7.02646	6.78202	6.70304	6.65159	6.48411
13784	7275110	XR_146969 // RGD1309291 // similar to RIKEN cDNA 4930547C10 // 5q24 // 298051	RGD1309291	XR_146969	ENSRNOT00000007515 // ENSEMBL // cdna:pseudogene chromosome:RGSC3.4:5:69762227:69764258	0.0104316	0.999952	-0.315554	-1.24449	XII * N down vs XII * D	0.860508	0.964165	0.0199224	1.0139	IO * N up vs IO * D	0.324852	0.536951	0.0760968	0.607115	0.0574475	0.0718632	0.0466934	0.999916	-0.335476	1.02457	0.0374484	3.54219	0.129469	3.36236	0.245791	4.56136	0.16672	0.657908	4.95133	4.85066	5.17595	5.28463	4.6875	5.49133	4.70085	4.73789	4.94673	4.93936	4.62586	4.59737	4.78949	4.94673	5.03445	5.06245
13990	7279489	ENSRNOT00000011694 // Csf3r // colony stimulating factor 3 receptor (granulocyte) // 5q	Csf3r	ENSRNOT00000011694	ENSRNOT00000011694 // ENSEMBL // cdna:known chromosome:RGSC3.4:5:145377414:145394045:1	0.0104705	0.999952	-0.171938	-1.12657	XII * N down vs XII * D	0.0113911	0.336134	-0.171699	-1.12638	IO * N down vs IO * D	0.00373608	0.0145328	0.000816631	0.184093	1.76477e-05	7.12042e-05	0.997798	0.999916	-0.000239437	11.0808	0.120389	16.1008	0.174929	21.366	0.464268	7.82866e-06	8.50554e-08	0.195563	5.40894	5.30676	5.27745	5.47016	5.52988	5.4321	5.02763	5.11212	5.17094	5.57687	5.3104	5.19569	5.36065	5.31544	5.50473	5.80434
12886	7257710	NM_001000900 // Olr830 // olfactory receptor 830 // 4q42 // 405210 /// ENSRNOT000000178	Olr830	NM_001000900	NM_001000900 // RefSeq // Rattus norvegicus olfactory receptor 830 (Olr830), mRNA. // c	0.0106672	0.999952	-0.224831	-1.16864	XII * N down vs XII * D	0.919514	0.981256	-0.00818943	-1.00569	IO * N down vs IO * D	0.229863	0.424132	0.0526483	0.5637	5.53644e-05	0.00017419	0.0696902	0.999916	-0.216642	1.54472	0.0288714	4.30363	0.0804363	17.7434	0.663261	3.71989	0.0695261	0.336426	4.97411	4.79024	4.82784	5.38192	5.21367	4.94845	4.57661	4.61231	4.75628	4.87676	5.046	4.91927	4.66547	4.76614	4.52278	5.31674
16161	7322611	NM_001013946 // Akap8l // A kinase (PRKA) anchor protein 8-like // 7q11 // 299569 /// E	Akap8l	NM_001013946	NM_001013946 // RefSeq // Rattus norvegicus A kinase (PRKA) anchor protein 8-like (Akap	0.0106704	0.999952	0.179316	1.13235	XII * N up vs XII * D	0.448804	0.822526	0.0493555	1.0348	IO * N up vs IO * D	0.65186	0.80798	0.0199985	0.468816	0.00434483	0.00702646	0.164093	0.999916	0.129961	0.21051	0.00250296	6.51483	0.0774613	7.46986	0.177633	2.10426	0.0250197	0.21402	7.62947	7.69559	7.65686	7.55472	7.47171	7.72766	7.93202	7.88737	7.7333	7.62879	7.85159	7.77884	7.88339	7.90256	7.75426	7.4199
6907	7137557	NM_001012476 // Rnase11 // ribonuclease, RNase A family, 11 (non-active) // 15p14 // 49	Rnase11	NM_001012476	NM_001012476 // RefSeq // Rattus norvegicus ribonuclease, RNase A family, 11 (non-activ	0.0106731	0.999952	0.278518	1.21295	XII * N up vs XII * D	0.27351	0.735384	0.111833	1.0806	IO * N up vs IO * D	0.0315156	0.0897198	0.011709	0.429929	5.94114e-07	6.95563e-06	0.24653	0.999916	0.166685	5.43815	0.156005	7.86837	0.225721	35.2624	2.02315	1.43473	0.0411582	0.516368	4.59434	4.31416	4.63666	4.91464	4.07453	4.23344	4.72976	4.46061	4.73241	5.49931	4.57819	4.43857	4.45022	4.48762	4.65391	5.23619
7200	7143901	NM_001109107 // Slc35e1 // solute carrier family 35, member E1 // 16p14 // 498599 /// E	Slc35e1	NM_001109107	NM_001109107 // RefSeq // Rattus norvegicus solute carrier family 35, member E1 (Slc35e	0.0106764	0.999952	0.258047	1.19586	XII * N up vs XII * D	0.838622	0.957205	-0.0189552	-1.01323	IO * N down vs IO * D	0.0148906	0.0479701	0.0801525	0.610787	0.00122797	0.00230417	0.0455461	0.999916	0.277002	7.24891	0.178523	3.4385	0.0846818	9.95248	0.490211	4.61536	0.113665	0.443296	7.50201	7.51252	7.31959	7.08652	7.10292	7.32289	7.61914	7.6208	7.66995	7.61081	7.50718	7.36684	7.80764	7.77198	7.71121	7.51252
2674	7060221	NM_001191951 // Ahnak // AHNAK nucleoprotein // 1q43 // 191572 /// DQ203294 // Ahnak //	Ahnak	NM_001191951	NM_001191951 // RefSeq // Rattus norvegicus AHNAK nucleoprotein (Ahnak), mRNA. // chr1	0.0107063	0.999952	0.315905	1.24479	XII * N up vs XII * D	0.657399	0.900946	-0.0506696	-1.03575	IO * N down vs IO * D	0.000418192	0.00215338	0.110317	0.650494	0.0264908	0.0353849	0.032209	0.999916	0.366575	18.6081	0.687445	2.82092	0.104214	4.47269	0.330472	5.3883	0.199062	0.66498	6.18796	6.6347	6.3831	6.50771	6.66315	6.7127	6.74082	6.9064	6.80403	6.76725	6.79459	6.97164	7.39549	7.22813	7.16552	6.61654
4196	7083031	NM_022504 // Rpl36 // ribosomal protein L36 // 9q11 // 58927 /// BC058475 // Rpl36 // r	Rpl36	NM_022504	NM_022504 // RefSeq // Rattus norvegicus ribosomal protein L36 (Rpl36), mRNA. // chr10	0.0107512	0.999952	0.249256	1.18859	XII * N up vs XII * D	0.870064	0.965924	0.0147199	1.01026	IO * N up vs IO * D	0.163301	0.33287	0.0484373	0.559982	0.000640429	0.00131903	0.0762508	0.999916	0.234536	2.11263	0.0486553	4.48213	0.103227	11.3741	0.523908	3.53814	0.0814858	0.414552	7.14914	7.03771	7.14429	6.75319	6.81937	6.93297	7.44804	7.24239	7.32717	7.01633	7.14914	7.14914	7.43187	7.33104	7.35264	6.91478
4752	7093820	NM_134419 // Hspbap1 // Hspb associated protein 1 // 11q22 // 171460 /// ENSRNOT0000000	Hspbap1	NM_134419	NM_134419 // RefSeq // Rattus norvegicus Hspb associated protein 1 (Hspbap1), mRNA. //	0.0108094	0.999952	-0.272386	-1.2078	XII * N down vs XII * D	0.0167345	0.369863	-0.255892	-1.19407	IO * N down vs IO * D	0.524016	0.718262	0.00111294	0.197763	0.564054	0.587166	0.905078	0.999916	-0.0164936	0.422265	0.0116342	15.005	0.413417	0.591213	0.0325782	0.0146267	0.000402995	0.495936	5.94668	6.21949	6.30349	5.90144	5.82351	5.86582	6.03532	5.69155	5.53214	5.6327	5.65658	5.87783	5.88167	6.28232	5.99306	6.10927
8939	7183800	NM_133557 // Itfg1 // integrin alpha FG-GAP repeat containing 1 // 19q11 // 171083 ///	Itfg1	NM_133557	NM_133557 // RefSeq // Rattus norvegicus integrin alpha FG-GAP repeat containing 1 (Itf	0.0108972	0.999952	0.127245	1.09221	XII * N up vs XII * D	0.0175113	0.373752	-0.118722	-1.08577	IO * N down vs IO * D	0.0010792	0.00491339	0.895195	0.977322	6.80672e-05	0.000205708	0.00115838	0.999916	0.245967	15.1122	0.0911055	0.017851	0.000107617	17.1366	0.20662	14.8662	0.0896224	0.108515	5.07974	4.98739	4.85364	5.13304	5.08312	5.15175	5.1442	5.03083	5.03401	5.43945	5.30155	5.10212	5.17629	5.24741	5.28044	5.47654
6702	7132725	NM_001106045 // Sox7 // SRY (sex determining region Y)-box 7 // 15p12 // 290317 /// ENS	Sox7	NM_001106045	NM_001106045 // RefSeq // Rattus norvegicus SRY (sex determining region Y)-box 7 (Sox7)	0.0109976	0.999952	-0.170671	-1.12558	XII * N down vs XII * D	0.314374	0.756103	0.0631038	1.04471	IO * N up vs IO * D	0.00391531	0.0151358	0.225439	0.724006	8.28869e-07	8.76666e-06	0.0138038	0.999916	-0.233775	10.94	0.119009	1.57566	0.0171405	33.6546	0.732208	7.44215	0.0809577	0.195809	5.21567	5.26726	5.57301	5.70239	5.6838	5.53217	5.11925	5.23662	5.12532	5.51185	5.46791	5.48931	5.11956	5.22161	4.96686	5.40169
17193	7341394	ENSRNOT00000024172 // Wdr48 // WD repeat domain 48 // 8q32 // 363164 /// NM_001135895 /	Wdr48	ENSRNOT00000024172	ENSRNOT00000024172 // ENSEMBL // cdna:known chromosome:RGSC3.4:8:124850235:124884181:1	0.0109985	0.999952	0.209792	1.15652	XII * N up vs XII * D	0.445343	0.821022	0.058482	1.04137	IO * N up vs IO * D	9.68296e-05	0.000590326	0.0202346	0.469341	3.49375e-07	5.02473e-06	0.168034	0.999916	0.15131	24.8061	0.407744	6.4862	0.106615	37.952	1.24765	2.06333	0.0339155	0.295871	7.5509	7.64289	7.72576	7.24651	7.40697	7.46469	7.81585	7.92202	7.95236	7.38658	7.58933	7.63033	8.33462	8.08021	8.13795	7.46178
13473	7269311	NM_031649 // Klrg1 // killer cell lectin-like receptor subfamily G, member 1 // 4q42 //	Klrg1	NM_031649	NM_031649 // RefSeq // Rattus norvegicus killer cell lectin-like receptor subfamily G,	0.0110608	0.999952	-0.3256	-1.25319	XII * N down vs XII * D	0.620284	0.888536	-0.0586937	-1.04152	IO * N down vs IO * D	0.599413	0.774411	0.0304766	0.509536	7.18179e-05	0.000214634	0.120245	0.999916	-0.266906	0.285884	0.0113401	5.51522	0.21877	16.9813	1.34719	2.66044	0.105531	0.714001	5.33427	5.41902	5.38573	6.08013	5.71251	5.43286	5.29218	4.90171	5.24172	5.40848	5.2913	5.27554	4.78023	5.15048	5.2158	5.6997
6747	7133248	---		---	---	0.0110802	0.999952	-0.205102	-1.15277	XII * N down vs XII * D	0.476663	0.835641	0.0533218	1.03765	IO * N up vs IO * D	0.304437	0.515499	0.158277	0.68499	0.000424276	0.000931638	0.0220159	0.999916	-0.258424	1.11751	0.0175995	2.16693	0.0341265	12.3279	0.3883	6.28173	0.0989298	0.283479	3.60922	3.71629	3.4382	3.97128	3.78019	3.90166	3.42258	3.5478	3.6333	3.56426	3.47999	3.53831	3.51515	3.54324	3.71808	3.93238
1229	7036479	ENSRNOT00000016418 // Prkcb // protein kinase C, beta // 1q36 // 25023 /// NM_012713 //	Prkcb	ENSRNOT00000016418	ENSRNOT00000016418 // ENSEMBL // cdna:known chromosome:RGSC3.4:1:181264422:181459856:1	0.0111892	0.999952	0.198872	1.1478	XII * N up vs XII * D	0.855456	0.962941	-0.0131659	-1.00917	IO * N down vs IO * D	1.88943e-10	7.71166e-09	0.0801236	0.610787	1.3092e-06	1.17964e-05	0.0484026	0.999916	0.212038	162.571	2.41488	3.43921	0.0510873	31.5423	0.937081	4.48368	0.0666021	0.267378	8.64976	8.49091	8.5015	8.11633	8.50541	8.41545	8.78056	8.68634	8.93662	8.30794	8.64813	8.513	9.46269	9.40193	9.44581	8.66399
14122	7281489	NM_053464 // Srm // spermidine synthase // 5q36 // 84596 /// ENSRNOT00000014934 // Srm	Srm	NM_053464	NM_053464 // RefSeq // Rattus norvegicus spermidine synthase (Srm), mRNA. // chr5 // 10	0.0112743	0.999952	-0.228146	-1.17133	XII * N down vs XII * D	0.846318	0.959662	0.0160916	1.01122	IO * N up vs IO * D	0.24906	0.449166	0.0817677	0.612489	1.42577e-08	8.63792e-07	0.0478403	0.999916	-0.244238	1.41887	0.0278074	3.3989	0.0666125	57.9908	2.27304	4.50888	0.0883662	0.352769	9.72293	9.61441	9.42775	9.79793	10.4269	10.1084	9.16925	9.45731	9.46447	9.49242	10.0744	10.0715	9.60715	9.56846	9.26111	9.78259
11344	7232452	NM_001191854 // Tmem87b // transmembrane protein 87B // 3q36 // 362212 /// ENSRNOT00000	Tmem87b	NM_001191854	NM_001191854 // RefSeq // Rattus norvegicus transmembrane protein 87B (Tmem87b), mRNA.	0.0113909	0.999952	0.144227	1.10514	XII * N up vs XII * D	0.337897	0.768689	0.0510213	1.036	IO * N up vs IO * D	0.00394799	0.0152439	0.0152663	0.441162	3.10403e-08	1.26287e-06	0.216916	0.999916	0.0932057	10.9151	0.0857813	7.18579	0.0564726	52.4431	0.824292	1.63751	0.0128691	0.141461	5.79348	5.96571	6.01527	5.58281	5.48627	5.7305	6.05799	6.1513	6.01313	5.61305	5.78338	5.82055	6.19245	6.18845	6.12662	5.59498
53	5705604	---		---	--- // --- // pos_control // --- // --- // --- // --- // --- // ---	0.0114303	0.999952	-0.257622	-1.19551	XII * N down vs XII * D	0.520219	0.850091	0.0607438	1.043	IO * N up vs IO * D	0.0743725	0.18132	0.147794	0.680159	5.9072e-06	3.19777e-05	0.0249674	0.999916	-0.318366	3.58826	0.090077	2.28732	0.0574191	25.2926	1.26985	5.98114	0.150146	0.451859	8.96635	8.88497	8.82885	9.56535	9.41322	9.00271	8.68718	8.74942	8.57976	8.95779	8.92794	9.21362	8.71047	8.83615	8.88931	9.48959
8746	7180212	NM_001191817 // Hhip // Hedgehog-interacting protein // 19q11 // 291936 /// ENSRNOT0000	Hhip	NM_001191817	NM_001191817 // RefSeq // Rattus norvegicus Hedgehog-interacting protein (Hhip), mRNA.	0.0115609	0.999952	0.152192	1.11126	XII * N up vs XII * D	0.0263432	0.410214	0.13264	1.0963	IO * N up vs IO * D	0.00688362	0.0245769	0.00165034	0.246312	1.08912e-05	4.98343e-05	0.802549	0.999916	0.0195521	9.30609	0.0818378	13.6664	0.120182	23.039	0.40521	0.0643994	0.000566329	0.158292	7.08835	7.00318	7.08835	6.86408	6.86888	6.91331	7.32996	7.05699	7.46184	6.84383	7.0815	6.96519	7.20662	7.2635	7.19737	6.98093
7740	7155813	NM_053727 // Nfil3 // nuclear factor, interleukin 3 regulated // 17p14 // 114519 /// EN	Nfil3	NM_053727	NM_053727 // RefSeq // Rattus norvegicus nuclear factor, interleukin 3 regulated (Nfil3	0.0116274	0.999952	-0.418035	-1.33611	XII * N down vs XII * D	0.0244711	0.399993	-0.370062	-1.29241	IO * N down vs IO * D	1.91687e-06	1.94306e-05	0.001566	0.243862	0.000366417	0.000824546	0.823393	0.999916	-0.0479727	47.4808	3.15623	13.8411	0.920072	12.6782	1.68554	0.0512856	0.00340916	1.19653	6.85462	6.03096	6.10323	6.51395	7.37343	6.75473	6.08872	5.85478	5.72913	6.34728	6.79566	6.30713	7.28567	7.36786	6.80991	7.08611
14543	7290898	---		---	ENSRNOT00000056532 // ENSEMBL // cdna:known chromosome:RGSC3.4:5:143930423:143932148:-1	0.0116972	0.999952	-0.284426	-1.21793	XII * N down vs XII * D	0.0211229	0.387629	-0.259311	-1.19691	IO * N down vs IO * D	0.0169299	0.0532999	0.00140574	0.230959	0.0105313	0.0154067	0.863744	0.999916	-0.0251147	6.92594	0.213555	14.204	0.437967	5.9268	0.365495	0.0303044	0.000934407	0.555013	4.38534	4.06214	4.25875	4.42769	4.37515	4.16604	3.86226	4.00555	3.96075	4.1819	3.86065	4.09745	4.10261	4.31438	4.47054	4.71385
9134	7188190	ENSRNOT00000022377 // LOC100363863 // rCG44733-like // --- // 100363863 /// ENSRNOT0000	LOC100363863	ENSRNOT00000022377	ENSRNOT00000022377 // ENSEMBL // cdna:known chromosome:RGSC3.4:2:20158582:20172588:1 ge	0.0116994	0.999952	0.248474	1.18795	XII * N up vs XII * D	0.53276	0.854798	-0.0570367	-1.04033	IO * N down vs IO * D	0.590572	0.768269	0.146167	0.679653	0.00691948	0.0106063	0.0261111	0.999916	0.305511	0.300063	0.00706144	2.30694	0.0542896	6.63991	0.312517	5.87536	0.138266	0.423598	4.93386	4.79579	5.14169	4.68183	5.1979	5.10418	5.08071	5.20491	5.11606	5.10925	5.40737	5.42779	4.96416	5.19711	4.97897	4.9073
18119	7360318	NM_001024361 // LOC501110 // similar to Glutathione S-transferase A1 (GTH1) (HA subunit	LOC501110	NM_001024361	NM_001024361 // RefSeq // Rattus norvegicus similar to Glutathione S-transferase A1 (GT	0.0119317	0.999952	0.273817	1.209	XII * N up vs XII * D	0.009274	0.320168	0.288847	1.22166	IO * N up vs IO * D	0.00166777	0.00717236	0.000772122	0.184093	0.000964298	0.00187583	0.915298	0.999916	-0.0150302	13.6316	0.392128	16.3034	0.468986	10.4684	0.602271	0.0116342	0.000334672	0.517791	6.96139	7.00426	6.71808	7.0851	7.6655	7.35834	7.24796	7.42309	7.1889	7.36247	7.65292	7.56024	7.41449	7.2443	7.15346	7.28599
6564	7129978	ENSRNOT00000008391 // RGD1310877 // similar to RIKEN cDNA 1810063B07 gene // 15p16 // 3	RGD1310877	ENSRNOT00000008391	ENSRNOT00000008391 // ENSEMBL // cdna:known chromosome:RGSC3.4:15:4519976:4525582:1 gen	0.0119343	0.999952	-0.29651	-1.22817	XII * N down vs XII * D	0.541343	0.859402	0.0668489	1.04743	IO * N up vs IO * D	0.113883	0.253656	0.145411	0.678214	1.63007e-08	9.13355e-07	0.026988	0.999916	-0.363359	2.76136	0.0931531	2.31614	0.0781338	57.0014	3.84583	5.79777	0.195585	0.607221	6.95951	6.66271	6.82099	7.61819	7.84044	7.43152	6.3623	6.74977	6.43502	7.44931	7.31112	7.24676	6.19826	6.57853	6.46383	7.52526
18480	7368394	---		---	---	0.0120926	0.999952	1.27458	2.41928	XII * N up vs XII * D	0.599398	0.880009	0.247326	1.187	IO * N up vs IO * D	0.038726	0.106509	0.0309438	0.511018	0.628262	0.648499	0.131493	0.999916	1.02725	4.97241	3.11321	5.48019	3.43114	0.47701	0.597309	2.49676	1.56321	11.2698	4.87543	4.76331	6.70951	4.62502	4.85952	5.33093	7.02712	6.54077	4.85414	6.06059	7.41945	6.90914	4.78063	6.45573	4.52675	5.06891
7392	7148281	NM_001008297 // Fam213a // family with sequence similarity 213, member A // 16p16 // 29	Fam213a	NM_001008297	NM_001008297 // RefSeq // Rattus norvegicus family with sequence similarity 213, member	0.0121717	0.999952	0.43263	1.34969	XII * N up vs XII * D	0.0423671	0.461653	0.343401	1.26874	IO * N up vs IO * D	0.423129	0.633549	0.00248456	0.279296	0.458523	0.484647	0.691031	0.999916	0.0892289	0.67185	0.0485695	12.3404	0.892116	0.81452	0.117767	0.16315	0.0117945	1.30126	7.83216	7.62978	8.19248	8.2557	7.87038	7.76051	8.11123	8.18272	8.58196	8.30202	8.32048	8.6384	8.53714	8.36528	7.80557	8.31334
15865	7318359	NM_001109670 // Gpr172a // G protein-coupled receptor 172A // 7q34 // 362942 /// ENSRNO	Gpr172a	NM_001109670	NM_001109670 // RefSeq // Rattus norvegicus G protein-coupled receptor 172A (Gpr172a),	0.0123962	0.999952	-0.191849	-1.14223	XII * N down vs XII * D	0.317586	0.758069	0.0718672	1.05108	IO * N up vs IO * D	0.156196	0.322249	0.237829	0.731359	2.9932e-05	0.000107045	0.0151647	0.999916	-0.263716	2.19003	0.0313251	1.49091	0.0213252	19.6348	0.561692	7.20269	0.103023	0.257462	5.56418	5.69539	5.56751	5.98707	5.71222	5.62345	5.33022	5.30134	5.49427	5.94265	5.30414	5.62611	5.51229	5.4382	5.50377	5.81346
4081	7081754	NM_022296 // Xylt2 // xylosyltransferase II // 10q31 // 64134 /// ENSRNOT00000055582 //	Xylt2	NM_022296	NM_022296 // RefSeq // Rattus norvegicus xylosyltransferase II (Xylt2), mRNA. // chr10	0.0124842	0.999952	0.15162	1.11082	XII * N up vs XII * D	0.773678	0.936985	-0.0161491	-1.01126	IO * N down vs IO * D	0.377443	0.590263	0.0985022	0.631502	0.000879074	0.00172828	0.0447035	0.999916	0.167769	0.818942	0.0073337	3.03587	0.0271865	10.6696	0.191094	4.65603	0.0416952	0.161192	5.6988	5.84218	5.66808	5.91581	5.80479	5.5888	5.73215	5.76717	5.88979	6.08425	5.94396	6.01086	5.83978	5.80248	5.7519	6.02365
18905	7374622	NM_001109015 // Tceanc // transcription elongation factor A (SII) N-terminal and centra	Tceanc	NM_001109015	NM_001109015 // RefSeq // Rattus norvegicus transcription elongation factor A (SII) N-t	0.0127327	0.999952	-0.163744	-1.12019	XII * N down vs XII * D	0.495522	0.838186	0.041699	1.02933	IO * N up vs IO * D	0.00115483	0.00520667	0.164634	0.687281	0.222485	0.248592	0.0253349	0.999916	-0.205443	14.8768	0.156419	2.09857	0.0220649	1.63567	0.0343957	5.94656	0.0625238	0.189257	5.03437	5.01394	5.24327	5.29667	5.09418	5.02273	4.88882	5.09147	4.88743	5.0293	4.87863	4.94704	5.2809	5.11386	5.16134	5.10755
10891	7225980	NM_001013081 // Phyhd1 // phytanoyl-CoA dioxygenase domain containing 1 // 3p12 // 2966	Phyhd1	NM_001013081	NM_001013081 // RefSeq // Rattus norvegicus phytanoyl-CoA dioxygenase domain containing	0.0129725	0.999952	-0.354522	-1.27856	XII * N down vs XII * D	0.0319558	0.432445	-0.302711	-1.23346	IO * N down vs IO * D	0.00415484	0.0159284	0.00208499	0.274978	0.00351592	0.00583139	0.780295	0.999916	-0.0518111	10.7628	0.533834	12.9009	0.639883	7.86184	0.779895	0.0801719	0.00397653	0.892801	7.17176	7.25218	7.26436	7.2312	7.33668	7.13136	6.85032	7.0255	7.0793	6.73546	6.61148	6.95835	7.72873	7.93327	7.74743	7.20174
17710	7351137	ENSRNOT00000005502 // RGD1311745 // similar to RIKEN cDNA 1110059G10 // 8q32 // 301079	RGD1311745	ENSRNOT00000005502	ENSRNOT00000005502 // ENSEMBL // cdna:known chromosome:RGSC3.4:8:127690776:127694126:-1	0.0130377	0.999952	-0.229155	-1.17215	XII * N down vs XII * D	0.889807	0.971719	0.0118353	1.00824	IO * N up vs IO * D	0.464104	0.669462	0.0829587	0.614867	9.73637e-06	4.58376e-05	0.0567629	0.999916	-0.24099	0.55955	0.0116154	3.37028	0.0699615	23.4405	0.973173	4.14445	0.0860321	0.373651	8.22137	8.21181	8.12277	8.19154	8.83156	8.81104	7.95341	8.17496	7.88601	8.04694	8.45256	8.50127	8.29325	8.21784	8.02405	8.12156
4090	7081861	---		---	---	0.0130484	0.999952	-0.342596	-1.26804	XII * N down vs XII * D	0.749085	0.930596	-0.0409022	-1.02876	IO * N down vs IO * D	0.0607812	0.154317	0.0439278	0.549945	0.00448414	0.00722704	0.105495	0.999916	-0.301694	4.00138	0.185708	4.69425	0.217865	7.41221	0.688017	2.90518	0.134832	0.835399	5.78271	5.78774	5.50962	5.78165	5.65394	5.63035	5.28245	5.26045	5.00821	5.88496	5.04894	5.60542	4.99299	5.40083	5.32577	5.70191
17657	7350108	ENSRNOT00000068775 // Ccdc72 // coiled-coil domain containing 72 // 8q32 // 679747 ///	Ccdc72	ENSRNOT00000068775	ENSRNOT00000068775 // ENSEMBL // cdna:known chromosome:RGSC3.4:8:114090959:114095761:-1	0.0130925	0.999952	-0.196771	-1.14613	XII * N down vs XII * D	0.890226	0.971725	0.0101311	1.00705	IO * N up vs IO * D	0.0161101	0.0512177	0.0831128	0.614867	2.63397e-09	3.79748e-07	0.0569572	0.999916	-0.206902	7.0502	0.108064	3.36661	0.0516026	71.818	2.20162	4.13727	0.063415	0.2759	9.87889	9.7289	9.75233	10.0514	10.3692	10.438	9.43657	9.8054	9.4017	9.86651	10.3613	10.1666	9.58235	9.53613	9.42326	9.75873
10759	7222804	NM_181639 // Slc29a3 // solute carrier family 29 (nucleoside transporters), member 3 //	Slc29a3	NM_181639	NM_181639 // RefSeq // Rattus norvegicus solute carrier family 29 (nucleoside transport	0.0132332	0.999952	0.205977	1.15347	XII * N up vs XII * D	0.12056	0.60383	0.123681	1.08951	IO * N up vs IO * D	3.45053e-06	3.21613e-05	0.00631114	0.36965	3.95598e-07	5.38964e-06	0.450438	0.999916	0.0822955	43.4161	0.731858	9.55025	0.160987	37.3083	1.2578	0.595166	0.0100326	0.303423	7.3908	7.49815	7.48922	7.10508	6.75424	7.09093	7.52041	7.5624	7.5531	7.46393	7.22451	7.23996	8.10429	7.87439	7.75795	7.47333
5690	7111081	ENSRNOT00000012190 // Cntn2 // contactin 2 (axonal) // 13q13 // 25356 /// NM_012884 //	Cntn2	ENSRNOT00000012190	ENSRNOT00000012190 // ENSEMBL // cdna:known chromosome:RGSC3.4:13:45399915:45428791:-1	0.0132851	0.999952	0.188753	1.13978	XII * N up vs XII * D	0.161821	0.649934	0.101535	1.07291	IO * N up vs IO * D	0.236648	0.433228	0.00824564	0.386522	1.01547e-09	2.26287e-07	0.384355	0.999916	0.0872179	1.49874	0.0212439	8.80671	0.124831	80.8466	2.29192	0.795005	0.0112688	0.255141	8.93529	9.07567	8.91562	8.40764	8.17465	8.41141	9.2257	8.9084	9.1601	8.80997	8.49837	8.45027	9.054	8.99646	8.95234	8.31456
8873	7182000	NM_001106196 // Galnt2 // UDP-N-acetyl-alpha-D-galactosamine:polypeptide N-acetylgalact	Galnt2	NM_001106196	NM_001106196 // RefSeq // Rattus norvegicus UDP-N-acetyl-alpha-D-galactosamine:polypept	0.0133778	0.999952	0.101589	1.07295	XII * N up vs XII * D	0.0135994	0.350973	0.10257	1.07368	IO * N up vs IO * D	0.000753893	0.00358229	0.00111384	0.197763	0.000311942	0.000720642	0.985358	0.999916	-0.000980612	16.3902	0.0674568	15.0022	0.0617443	13.0694	0.107579	0.000346304	1.42528e-06	0.0740823	7.42061	7.50132	7.40182	7.1707	7.51724	7.4476	7.41853	7.45559	7.54025	7.49616	7.52827	7.63003	7.50462	7.49727	7.48758	7.42762
8533	7175083	---		---	---	0.0133807	0.999952	-0.251423	-1.19038	XII * N down vs XII * D	0.544727	0.86028	0.0573022	1.04052	IO * N up vs IO * D	0.0952002	0.220244	0.154057	0.682861	0.0110503	0.0160848	0.0293743	0.999916	-0.308725	3.10146	0.0781912	2.21418	0.055822	5.84722	0.29483	5.60034	0.141191	0.4538	3.21691	3.47304	3.34592	3.5095	3.54073	3.49619	2.99106	3.19599	3.01667	3.05998	3.18152	3.62855	3.05131	3.07529	2.96645	3.50213
16681	7333341	NM_001000870 // Olr1162 // olfactory receptor 1162 // 8q13 // 405167 /// ENSRNOT0000004	Olr1162	NM_001000870	NM_001000870 // RefSeq // Rattus norvegicus olfactory receptor 1162 (Olr1162), mRNA. //	0.0135333	0.999952	-0.418836	-1.33685	XII * N down vs XII * D	0.587781	0.876035	-0.0855068	-1.06106	IO * N down vs IO * D	0.451596	0.658029	0.0325414	0.514975	3.31816e-05	0.000115827	0.143198	0.999916	-0.333329	0.592081	0.0415852	5.36484	0.376802	19.3087	2.71232	2.34343	0.164592	1.26424	4.15617	3.95789	3.95237	4.71515	4.36265	3.96017	3.6257	3.27535	3.98288	4.22666	3.43302	4.04777	3.82404	3.66687	3.98086	5.37511
7174	7143381	NM_001107296 // Ercc6 // excision repair cross-complementing rodent repair deficiency,	Ercc6	NM_001107296	NM_001107296 // RefSeq // Rattus norvegicus excision repair cross-complementing rodent	0.0135593	0.999952	0.0946999	1.06784	XII * N up vs XII * D	0.80335	0.947923	-0.00885518	-1.00616	IO * N down vs IO * D	1.00626e-09	3.00128e-08	0.098376	0.631502	3.04153e-05	0.000108422	0.0498269	0.999916	0.103555	132.116	0.474689	3.03833	0.0109167	19.5839	0.140729	4.42131	0.0158857	0.0646736	6.29583	6.22365	6.12457	6.05815	6.01472	5.99818	6.30212	6.28233	6.18067	6.29031	6.10337	6.12449	6.05702	5.9269	5.91297	5.8582
13215	7264524	---		---	---	0.0136478	0.999952	-0.368143	-1.29069	XII * N down vs XII * D	0.0495573	0.479798	-0.287118	-1.2202	IO * N down vs IO * D	0.992786	0.99694	0.00306169	0.293213	1.29891e-05	5.69211e-05	0.677493	0.999916	-0.0810249	8.40477e-05	4.57387e-06	11.6878	0.636051	22.418	2.43997	0.178708	0.00972527	0.979559	5.01676	4.99658	4.59821	5.55173	5.52418	5.40379	4.58698	4.67741	4.68301	5.05327	4.67482	5.20689	4.8176	4.64584	4.84354	5.52675
19277	7382465	NM_053415 // Cxcr3 // chemokine (C-X-C motif) receptor 3 // Xq31 // 84475 /// ENSRNOT00	Cxcr3	NM_053415	NM_053415 // RefSeq // Rattus norvegicus chemokine (C-X-C motif) receptor 3 (Cxcr3), mR	0.0137549	0.999952	-0.355195	-1.27916	XII * N down vs XII * D	0.16473	0.652409	-0.190811	-1.14141	IO * N down vs IO * D	0.7894	0.896759	0.00859265	0.395362	0.000294752	0.000687196	0.386399	0.999916	-0.164384	0.0734943	0.00373318	8.69425	0.441629	13.2088	1.34189	0.788048	0.0400293	0.914319	6.19188	6.41999	5.91478	6.69639	6.3331	6.25316	5.87295	5.9816	5.96763	6.34148	5.60326	5.91122	5.72191	6.15347	5.9544	6.92019
18194	7362879	NM_001191808 // Pard3b // par-3 partitioning defective 3 homolog B (C. elegans) // 9q31	Pard3b	NM_001191808	NM_001191808 // RefSeq // Rattus norvegicus par-3 partitioning defective 3 homolog B (C	0.0137911	0.999952	0.117693	1.085	XII * N up vs XII * D	0.539786	0.858237	-0.0272985	-1.0191	IO * N down vs IO * D	0.0672663	0.167363	0.158134	0.68499	0.0129232	0.0185189	0.0296456	0.999916	0.144992	3.79215	0.0211678	2.16851	0.0121046	5.59117	0.0624198	5.57906	0.0311423	0.100476	3.715	3.69495	3.82026	3.73353	3.76927	3.65225	3.85707	3.87802	3.90046	3.84572	3.78199	3.82816	3.90978	3.82306	3.94033	3.96651
2581	7059375	FQ221104 // Ppp6r3-ps1 // protein phosphatase 6, regulatory subunit 3, pseudogene 1 //	Ppp6r3-ps1	FQ221104	FQ221104 // GenBank // Rattus norvegicus TL0ADA3YJ22 mRNA sequence. // chr1 // 100 // 5	0.0137957	0.999952	0.144654	1.10547	XII * N up vs XII * D	0.589643	0.876776	0.0294803	1.02064	IO * N up vs IO * D	5.91136e-05	0.000383161	0.0330941	0.515222	6.14061e-06	3.28227e-05	0.144274	0.999916	0.115174	27.14	0.228878	5.32643	0.044919	25.1452	0.424111	2.33009	0.0196502	0.151798	7.2751	7.47297	7.54795	7.12386	7.25602	7.47827	7.64026	7.62053	7.62183	7.29926	7.42249	7.41773	7.83068	7.67944	7.83167	7.2789
3494	7072748	NM_001108839 // Mettl2 // methyltransferase like 2 // 10q32.1 // 363687 /// ENSRNOT0000	Mettl2	NM_001108839	NM_001108839 // RefSeq // Rattus norvegicus methyltransferase like 2 (Mettl2), mRNA. //	0.0138295	0.999952	-0.140529	-1.10231	XII * N down vs XII * D	0.528581	0.852631	-0.0335271	-1.02351	IO * N down vs IO * D	0.00173857	0.00744712	0.0289524	0.506132	0.696098	0.712752	0.161749	0.999916	-0.107002	13.494	0.107492	5.63388	0.0448789	0.369655	0.00588926	2.12918	0.0169608	0.143386	6.26445	6.26445	6.25451	6.22539	6.22943	6.27931	6.09321	6.26445	6.22299	5.90669	5.99589	6.19114	6.32695	6.23694	6.2021	6.4131
10336	7216264	NM_001000509 // Olr1709 // olfactory receptor 1709 // 20p12 // 309578 /// ENSRNOT000000	Olr1709	NM_001000509	NM_001000509 // RefSeq // Rattus norvegicus olfactory receptor 1709 (Olr1709), mRNA. //	0.013885	0.999952	-0.261041	-1.19834	XII * N down vs XII * D	0.301467	0.749876	-0.103173	-1.07413	IO * N down vs IO * D	0.416894	0.627851	0.0155495	0.441162	5.16722e-05	0.00016509	0.261939	0.999916	-0.157868	0.69046	0.0190045	7.13936	0.196506	17.9493	0.988085	1.34131	0.0369187	0.495438	4.62995	4.50854	4.62147	5.1102	5.0201	4.99145	4.35837	4.50224	4.3905	4.89088	4.52147	4.65199	4.37797	4.63293	4.61819	5.06575
18615	7370002	NM_172062 // P4ha1 // prolyl 4-hydroxylase, alpha polypeptide I // 20q13 // 64475 /// B	P4ha1	NM_172062	NM_172062 // RefSeq // Rattus norvegicus prolyl 4-hydroxylase, alpha polypeptide I (P4h	0.0139268	0.999952	-0.279907	-1.21412	XII * N down vs XII * D	0.0638714	0.515525	-0.205437	-1.15304	IO * N down vs IO * D	0.00381061	0.0147812	0.00381873	0.313702	0.00045309	0.000983767	0.616768	0.999916	-0.0744703	11.0214	0.349151	11.015	0.348948	12.1728	0.771253	0.259328	0.00821536	0.57023	7.89306	8.12374	8.0544	7.6858	7.87286	7.94805	7.7832	7.74943	7.89075	7.23347	7.61392	7.62768	8.24524	8.35487	8.25095	7.85732
11528	7235163	ENSRNOT00000014346 // Wisp2 // WNT1 inducible signaling pathway protein 2 // 3q42 // 29	Wisp2	ENSRNOT00000014346	ENSRNOT00000014346 // ENSEMBL // cdna:known chromosome:RGSC3.4:3:154748977:154760324:1	0.0140534	0.999952	-0.2667	-1.20305	XII * N down vs XII * D	0.487085	0.836811	-0.0704502	-1.05004	IO * N down vs IO * D	0.817051	0.912978	0.0265455	0.495321	5.48038e-06	3.03306e-05	0.176678	0.999916	-0.19625	0.0551082	0.0015899	5.83655	0.168387	25.5795	1.47596	1.97755	0.0570532	0.519308	6.0258	5.98004	5.97155	6.55808	6.06371	6.1181	5.76855	5.64451	5.63398	6.22269	5.51381	6.33356	5.75846	5.74217	5.77181	6.63365
14290	7285568	NM_001024345 // Tpm2 // tropomyosin 2, beta // 5q22 // 500450 /// ENSRNOT00000049000 //	Tpm2	NM_001024345	NM_001024345 // RefSeq // Rattus norvegicus tropomyosin 2, beta (Tpm2), mRNA. // chr5 /	0.0142339	0.999952	0.204202	1.15205	XII * N up vs XII * D	4.4369e-05	0.0358409	0.407166	1.32608	IO * N up vs IO * D	0.837191	0.923543	2.05629e-05	0.0173136	2.33154e-06	1.70601e-05	0.0742287	0.999916	-0.202964	0.0434659	0.000738406	32.5928	0.553692	29.0242	0.986134	3.59215	0.061024	0.305787	6.49292	6.50842	6.2833	6.28695	7.04876	6.69215	6.6177	6.46027	6.46501	6.80099	7.12688	7.06685	6.33422	6.17447	6.39567	6.44353
2574	7059288	NM_130753 // Fgf15 // fibroblast growth factor 15 // 1q42 // 170582 /// ENSRNOT00000028	Fgf15	NM_130753	NM_130753 // RefSeq // Rattus norvegicus fibroblast growth factor 15 (Fgf15), mRNA. //	0.0143342	0.999952	0.30613	1.23639	XII * N up vs XII * D	0.22641	0.702106	-0.143241	-1.10438	IO * N down vs IO * D	0.425059	0.635164	0.324304	0.782002	0.00486888	0.00777088	0.0119467	0.999916	0.449371	0.666175	0.0254967	1.02696	0.039305	7.26278	0.555942	7.81585	0.299139	0.68892	4.23377	4.26631	4.02772	4.24478	4.39391	4.68633	4.29657	4.36818	4.68083	4.90808	4.74875	4.6872	4.39804	4.25255	4.28598	5.14936
14999	7300295	NM_022197 // Fos // FBJ osteosarcoma oncogene // 6q31 // 314322 /// ENSRNOT00000010712	Fos	NM_022197	NM_022197 // RefSeq // Rattus norvegicus FBJ osteosarcoma oncogene (Fos), mRNA. // chr6	0.0143508	0.999952	-0.332065	-1.25881	XII * N down vs XII * D	0.108712	0.587895	-0.209407	-1.15621	IO * N down vs IO * D	0.605543	0.778441	0.00611268	0.363517	0.00073669	0.00148587	0.490834	0.999916	-0.122658	0.276314	0.0124482	9.64075	0.434325	11.0596	0.99649	0.494707	0.022287	0.810917	6.49839	6.51985	6.50248	6.82304	7.0399	6.45634	5.83319	6.10134	6.18756	6.77674	6.38265	6.56613	6.43994	6.70214	6.32346	7.3196
16691	7333382	NM_001000981 // Olr1191 // olfactory receptor 1191 // 8q13 // 405336 /// ENSRNOT0000004	Olr1191	NM_001000981	NM_001000981 // RefSeq // Rattus norvegicus olfactory receptor 1191 (Olr1191), mRNA. //	0.0143613	0.999952	0.256404	1.1945	XII * N up vs XII * D	0.782381	0.939785	-0.0268655	-1.0188	IO * N down vs IO * D	0.904544	0.955377	0.105502	0.642413	0.0276617	0.0367993	0.0497577	0.999916	0.28327	0.0147924	0.000397427	2.90506	0.0780503	4.4081	0.236865	4.4243	0.118868	0.483606	3.89601	3.86303	4.0245	4.08007	3.75276	3.97472	3.79918	4.09627	4.16998	4.31121	4.42902	4.32387	3.84328	3.86923	4.06813	3.9318
12674	7254161	NM_001009523 // Vom1r71 // vomeronasal 1 receptor 71 // 4q24 // 494243 /// ENSRNOT00000	Vom1r71	NM_001009523	NM_001009523 // RefSeq // Rattus norvegicus vomeronasal 1 receptor 71 (Vom1r71), mRNA.	0.0144076	0.999952	0.159661	1.11702	XII * N up vs XII * D	0.0804401	0.549117	-0.110585	-1.07967	IO * N down vs IO * D	0.224465	0.41739	0.565879	0.885376	0.67363	0.69172	0.00474056	0.999916	0.270246	1.58257	0.0165051	0.342102	0.00356787	0.403873	0.00842418	10.3736	0.108188	0.187726	3.12283	3.04461	3.17057	3.11251	2.95362	3.2283	3.17066	3.19603	3.21117	3.2389	3.39169	3.38195	3.19665	3.25256	3.14798	3.03649
8159	7166671	NM_017197 // Celf2 // CUGBP, Elav-like family member 2 // 17q12.3 // 29428 /// ENSRNOT0	Celf2	NM_017197	NM_017197 // RefSeq // Rattus norvegicus CUGBP, Elav-like family member 2 (Celf2), tran	0.0144561	0.999952	0.557009	1.47122	XII * N up vs XII * D	0.695814	0.914149	-0.0827947	-1.05907	IO * N down vs IO * D	5.92641e-12	4.70882e-10	0.122822	0.655991	0.00989505	0.0145627	0.0424036	0.999916	0.639804	246.826	31.3673	2.62136	0.333129	6.03051	1.53275	4.77167	0.606396	2.28749	7.17508	7.18221	7.22275	6.48476	7.41708	7.35819	7.99347	7.8755	7.63788	7.8119	7.52545	7.33791	10.2293	10.0348	10.0277	9.22643
9129	7187974	---		---	---	0.0146226	0.999952	0.320982	1.24918	XII * N up vs XII * D	0.50614	0.842865	-0.0816308	-1.05821	IO * N down vs IO * D	0.31366	0.525123	0.174058	0.697634	0.459665	0.485721	0.0285378	0.999916	0.402613	1.07449	0.0455254	2.00299	0.0848659	0.811808	0.0687918	5.6674	0.240125	0.762651	3.62117	3.67852	3.79275	3.88643	3.4889	3.44282	3.83894	3.62379	4.06229	4.31343	3.81591	4.18212	4.30098	3.76604	4.05952	3.84183
13685	7273057	NM_080776 // Mmp16 // matrix metallopeptidase 16 // 5q13 // 65205	Mmp16	NM_080776	NM_080776 // RefSeq // Rattus norvegicus matrix metallopeptidase 16 (Mmp16), mRNA. // c	0.0146297	0.999952	0.222579	1.16682	XII * N up vs XII * D	0.00852779	0.318403	0.246339	1.18619	IO * N up vs IO * D	0.00824987	0.0287921	0.000843274	0.184349	0.0446954	0.0569698	0.841731	0.999916	-0.0237595	8.80531	0.179423	15.9853	0.325728	3.71198	0.151276	0.0410408	0.000836276	0.366781	7.10523	7.27462	7.18218	7.12403	6.87363	7.12365	7.39557	7.60747	7.48273	7.15009	7.16462	7.21833	7.05249	7.03216	6.93615	6.9994
16536	7331101	---		---	GENSCAN00000028475 // ENSEMBL // cdna:genscan chromosome:RGSC3.4:7:132446362:132479101:	0.0146424	0.999952	-0.2022	-1.15045	XII * N down vs XII * D	0.297258	0.747563	-0.0813838	-1.05803	IO * N down vs IO * D	0.00954985	0.0327513	0.0159066	0.441162	0.39321	0.420085	0.271765	0.999916	-0.120816	8.40875	0.141446	7.08216	0.119131	0.983532	0.0330885	1.28544	0.0216227	0.302783	4.11516	4.04353	4.00975	4.05173	4.069	3.943	3.89712	3.94712	3.73009	3.84896	3.72378	3.87191	3.91765	4.10876	3.91897	4.34991
7149	7143095	NM_001191831 // Dcp1a // DCP1 decapping enzyme homolog A (S. cerevisiae) // 16p16 // 36	Dcp1a	NM_001191831	NM_001191831 // RefSeq // Rattus norvegicus DCP1 decapping enzyme homolog A (S. cerevis	0.0146738	0.999952	0.146837	1.10714	XII * N up vs XII * D	0.407501	0.806051	0.0467139	1.03291	IO * N up vs IO * D	0.996815	0.998566	0.0222975	0.475034	3.64493e-06	2.30177e-05	0.212239	0.999916	0.100123	1.6382e-05	1.45432e-07	6.25114	0.0554949	27.1826	0.48263	1.67278	0.0148502	0.159796	7.09143	7.13236	7.03882	6.8569	6.63569	6.98617	7.18113	7.2116	7.2568	7.03747	7.02448	6.9109	7.22806	7.17665	7.13757	6.88406
2548	7058813	NM_001047854 // Chid1 // chitinase domain containing 1 // 1q41 // 293628 /// ENSRNOT000	Chid1	NM_001047854	NM_001047854 // RefSeq // Rattus norvegicus chitinase domain containing 1 (Chid1), mRNA	0.0147251	0.999952	-0.0783676	-1.05582	XII * N down vs XII * D	0.711458	0.920229	-0.0110536	-1.00769	IO * N down vs IO * D	0.00166776	0.00717236	0.044243	0.551032	0.000120314	0.000327832	0.120846	0.999916	-0.067314	13.6316	0.0345121	4.67863	0.0118452	15.5337	0.0786557	2.65123	0.00671233	0.045572	6.56766	6.65445	6.68143	6.85047	6.69513	6.74315	6.55725	6.62643	6.59341	6.6622	6.63555	6.64724	6.47884	6.57414	6.48408	6.67823
18091	7359659	NM_001108789 // Xpo5 // exportin 5 // 9q12 // 363194 /// ENSRNOT00000025921 // Xpo5 //	Xpo5	NM_001108789	NM_001108789 // RefSeq // Rattus norvegicus exportin 5 (Xpo5), mRNA. // chr9 // 100 //	0.0147649	0.999952	0.166033	1.12197	XII * N up vs XII * D	0.500224	0.840729	0.0428941	1.03018	IO * N up vs IO * D	3.05132e-05	0.000215348	0.0283272	0.501009	9.60665e-08	2.36651e-06	0.176973	0.999916	0.123139	30.4786	0.346692	5.68463	0.0646623	45.1947	1.02817	1.97471	0.0224622	0.204749	7.51361	7.7146	7.7158	7.23201	7.21223	7.36799	7.72221	7.81742	7.83135	7.28618	7.52415	7.57113	8.09908	7.98106	7.94049	7.43213
13638	7271828	NM_001024247 // Lactb2 // lactamase, beta 2 // 5q11 // 297768 /// ENSRNOT00000010369 //	Lactb2	NM_001024247	NM_001024247 // RefSeq // Rattus norvegicus lactamase, beta 2 (Lactb2), mRNA. // chr5 /	0.0149679	0.999952	-0.145903	-1.10642	XII * N down vs XII * D	0.344358	0.772507	0.0533322	1.03766	IO * N up vs IO * D	1.22352e-05	9.666e-05	0.245966	0.736358	6.68278e-08	1.92075e-06	0.0188298	0.999916	-0.199235	35.5207	0.313506	1.43829	0.0126944	47.4247	0.837143	6.66239	0.0588024	0.158868	7.96505	8.01779	7.96978	7.6675	8.26727	8.08997	7.80142	8.03339	7.83138	7.33822	8.01771	8.07982	7.70959	7.83034	7.68529	7.39162
7143	7142931	NM_170787 // Erc2 // ELKS/RAB6-interacting/CAST family member 2 // 16p16 // 259269 ///	Erc2	NM_170787	NM_170787 // RefSeq // Rattus norvegicus ELKS/RAB6-interacting/CAST family member 2 (Er	0.014976	0.999952	0.217177	1.16246	XII * N up vs XII * D	0.920141	0.981256	0.00831204	1.00578	IO * N up vs IO * D	8.54928e-15	2.85767e-12	0.0653661	0.588341	6.93413e-08	1.96251e-06	0.0857933	0.999916	0.208865	528.782	10.3424	3.85095	0.0753206	47.1937	1.84612	3.30406	0.0646241	0.352062	6.44068	6.3122	6.25708	5.68593	6.3661	6.34149	6.64229	6.69103	6.56186	5.94271	6.35604	6.51262	8.06007	7.83647	7.91676	6.86623
13979	7279240	NM_001107977 // Heyl // hairy/enhancer-of-split related with YRPW motif-like // 5q36 //	Heyl	NM_001107977	NM_001107977 // RefSeq // Rattus norvegicus hairy/enhancer-of-split related with YRPW m	0.0150097	0.999952	0.296632	1.22827	XII * N up vs XII * D	0.696162	0.914149	0.0443284	1.0312	IO * N up vs IO * D	0.282206	0.491125	0.0434933	0.548605	1.29496e-06	1.17096e-05	0.125461	0.999916	0.252304	1.22894	0.0448774	4.716	0.172215	31.5916	2.30727	2.58234	0.0942996	0.657308	8.03967	8.48725	8.57938	8.19204	7.65924	7.85602	8.64656	8.70977	8.66419	8.34377	8.16171	8.0674	8.36779	8.67885	8.56235	7.97198
11676	7237132	NM_001106563 // Vav2 // vav 2 guanine nucleotide exchange factor // 3p12 // 296603 ///	Vav2	NM_001106563	NM_001106563 // RefSeq // Rattus norvegicus vav 2 guanine nucleotide exchange factor (V	0.0150787	0.999952	0.2136	1.15958	XII * N up vs XII * D	0.424504	0.812167	0.0657869	1.04666	IO * N up vs IO * D	1.36146e-09	3.86451e-08	0.02378	0.482637	0.0081793	0.0122915	0.207877	0.999916	0.147813	127.19	2.41222	6.09696	0.115631	6.35193	0.240934	1.70658	0.032366	0.341377	5.70864	5.77751	5.65765	5.93525	5.59299	5.54287	5.91438	5.88481	5.93001	6.17004	5.8214	5.77588	4.9048	5.11881	4.95054	5.38993
8800	7180796	NM_001107425 // Nfat5 // nuclear factor of activated T-cells 5 // 19q12 // 307820 /// E	Nfat5	NM_001107425	NM_001107425 // RefSeq // Rattus norvegicus nuclear factor of activated T-cells 5 (Nfat	0.0151584	0.999952	0.134654	1.09783	XII * N up vs XII * D	0.0923035	0.56782	0.0903161	1.0646	IO * N up vs IO * D	0.449612	0.656423	0.00552564	0.355899	0.00049943	0.00106717	0.54237	0.999916	0.0443379	0.597374	0.00451076	9.92909	0.0749743	11.9449	0.180391	0.385668	0.00291217	0.135917	6.69588	6.5253	6.64608	6.51664	6.4636	6.51505	6.80477	6.64608	6.83629	6.64566	6.6407	6.59697	6.91101	6.69689	6.6508	6.37333
659	7028625	NM_017144 // Tnni3 // troponin I type 3 (cardiac) // 1q12 // 29248 /// ENSRNOT000000246	Tnni3	NM_017144	NM_017144 // RefSeq // Rattus norvegicus troponin I type 3 (cardiac) (Tnni3), mRNA. //	0.0152415	0.999952	-0.314118	-1.24325	XII * N down vs XII * D	0.953777	0.988182	-0.00697172	-1.00484	IO * N down vs IO * D	0.00597144	0.021716	0.0700424	0.59942	1.39998e-06	1.22673e-05	0.0819515	0.999916	-0.307146	9.7072	0.399648	3.70964	0.152727	31.2414	2.57244	3.39445	0.13975	0.741065	4.50509	4.80606	4.60785	5.72827	5.08644	5.05677	4.2846	4.53322	4.36735	4.99652	5.00563	4.71846	3.90395	4.21598	4.28902	5.22972
3871	7078781	---		---	---	0.0153347	0.999952	-0.283007	-1.21673	XII * N down vs XII * D	0.532936	0.854877	0.0680122	1.04827	IO * N up vs IO * D	0.204552	0.390781	0.169883	0.691019	0.00077099	0.00154573	0.0313527	0.999916	-0.351019	1.73295	0.0580377	2.04453	0.0684726	10.9584	0.73401	5.45003	0.182525	0.602833	4.1335	4.11469	3.99369	4.67962	4.27097	4.34144	4.06989	3.89282	3.83103	4.03925	3.8303	4.17258	4.03252	4.0064	3.83313	4.4964
15360	7308409	---		---	---	0.0153616	0.999952	-0.211088	-1.15756	XII * N down vs XII * D	0.883725	0.970009	0.01184	1.00824	IO * N up vs IO * D	0.151616	0.315283	0.0926269	0.625264	0.00868877	0.0129806	0.0623398	0.999916	-0.222928	2.24225	0.0418033	3.15446	0.0588099	6.2492	0.233013	3.94881	0.0736193	0.335582	4.16225	4.40977	4.23326	4.58563	3.9648	4.17264	3.88114	4.1045	4.03164	4.14581	4.19918	3.89955	3.94002	4.0473	3.87545	4.21881
16510	7330624	---		---	---	0.0153752	0.999952	-0.323281	-1.25117	XII * N down vs XII * D	0.0264299	0.410557	-0.295625	-1.22742	IO * N down vs IO * D	0.0102401	0.0347636	0.00203942	0.271344	9.27597e-05	0.000265045	0.873931	0.999916	-0.027656	8.22217	0.35965	12.9723	0.567429	16.253	1.42186	0.0259024	0.00113301	0.787347	5.2408	5.18996	4.90946	5.73024	5.78811	5.08728	4.57017	5.0302	4.83693	5.4011	4.96161	5.20613	4.68531	4.79523	4.81649	5.65952
9483	7196511	NM_053822 // S100a8 // S100 calcium binding protein A8 // 2q34 // 116547 /// ENSRNOT000	S100a8	NM_053822	NM_053822 // RefSeq // Rattus norvegicus S100 calcium binding protein A8 (S100a8), mRNA	0.0154769	0.999952	0.322405	1.25041	XII * N up vs XII * D	0.572034	0.870044	-0.0702593	-1.04991	IO * N down vs IO * D	0.167635	0.339294	0.158924	0.68499	0.00431077	0.00697837	0.0344091	0.999916	0.392664	2.06742	0.090152	2.15982	0.0941813	7.48427	0.652719	5.2379	0.228404	0.78491	3.34976	3.48953	3.4094	3.80471	4.07018	3.7286	3.75495	3.83461	4.08257	3.97998	4.31322	3.82127	3.87446	3.83539	3.73778	4.00388
9214	7190101	NM_017268 // Hmgcs1 // 3-hydroxy-3-methylglutaryl-CoA synthase 1 (soluble) // 2q16 // 2	Hmgcs1	NM_017268	NM_017268 // RefSeq // Rattus norvegicus 3-hydroxy-3-methylglutaryl-CoA synthase 1 (sol	0.0154944	0.999952	0.161782	1.11867	XII * N up vs XII * D	0.0025164	0.220697	0.214872	1.1606	IO * N up vs IO * D	1.5466e-06	1.61031e-05	0.000365872	0.122651	6.04611e-08	1.82739e-06	0.545266	0.999916	-0.0530902	49.0327	0.5386	19.1324	0.21016	48.0559	1.05574	0.380106	0.00417527	0.197721	10.4505	10.6168	10.6117	10.3272	10.0634	10.3604	10.8271	10.722	10.8066	10.2843	10.3668	10.3938	10.9968	10.9417	10.9355	10.4048
14031	7280238	NM_153727 // Gpr3 // G protein-coupled receptor 3 // 5q36 // 266769 /// ENSRNOT00000012	Gpr3	NM_153727	NM_153727 // RefSeq // Rattus norvegicus G protein-coupled receptor 3 (Gpr3), mRNA. //	0.0156621	0.999952	-0.383723	-1.3047	XII * N down vs XII * D	0.147569	0.634589	-0.220322	-1.16499	IO * N down vs IO * D	0.0394911	0.108301	0.00853199	0.39464	0.000521153	0.00110712	0.434981	0.999916	-0.163401	4.92889	0.305743	8.71354	0.540507	11.8461	1.46964	0.637627	0.0395525	1.11655	8.42184	8.41088	8.67906	7.97816	7.56005	7.8228	8.04221	8.09967	7.96748	7.97174	7.44867	7.0407	8.10721	8.02187	7.708	8.02903
8819	7181086	NM_001107430 // Pdpr // pyruvate dehydrogenase phosphatase regulatory subunit // 19q12	Pdpr	NM_001107430	NM_001107430 // RefSeq // Rattus norvegicus pyruvate dehydrogenase phosphatase regulato	0.015691	0.999952	0.15135	1.11061	XII * N up vs XII * D	0.0185091	0.376731	0.148742	1.1086	IO * N up vs IO * D	0.00119618	0.0053644	0.00157826	0.243862	2.11981e-05	8.18661e-05	0.974589	0.999916	0.00260755	14.7553	0.142485	13.8151	0.133405	20.7538	0.400819	0.0010432	1.00737e-05	0.173817	6.84126	6.7887	7.11784	6.67646	6.66012	6.6492	7.0574	7.06079	7.14596	6.79248	6.7887	6.79635	6.93281	6.74352	6.65719	6.30744
9085	7186528	NM_001109134 // RGD1559896 // similar to RIKEN cDNA 2310022B05 // 19q12 // 498967 /// E	RGD1559896	NM_001109134	NM_001109134 // RefSeq // Rattus norvegicus similar to RIKEN cDNA 2310022B05 (RGD155989	0.0157622	0.999952	0.20374	1.15168	XII * N up vs XII * D	0.332203	0.766112	0.0771215	1.05491	IO * N up vs IO * D	5.42767e-08	8.78349e-07	0.0187931	0.462025	1.73389e-06	1.39881e-05	0.259595	0.999916	0.126618	78.7528	1.38029	6.66721	0.116855	30.2963	1.062	1.35505	0.0237497	0.315483	8.42118	8.59078	8.68327	8.21552	8.36318	8.46262	8.71494	8.70287	8.86091	8.35308	8.66008	8.66714	9.30428	9.35821	9.28609	8.61853
3152	7068665	---		---	---	0.0158213	0.999952	-0.189756	-1.14057	XII * N down vs XII * D	0.209711	0.690738	-0.0938267	-1.0672	IO * N down vs IO * D	0.244834	0.444022	0.0119032	0.430374	6.83812e-07	7.67191e-06	0.356533	0.999916	-0.0959293	1.44547	0.0220053	7.82536	0.11913	34.5762	1.05275	0.895461	0.0136321	0.274025	4.45699	4.37633	4.54917	4.79476	4.76416	4.5677	4.18059	4.16581	4.2572	4.77726	4.57248	4.41724	4.21505	4.20359	4.24166	4.93206
7377	7147950	---		---	---	0.0158318	0.999952	-0.241468	-1.1822	XII * N down vs XII * D	0.139628	0.626954	-0.141865	-1.10333	IO * N down vs IO * D	0.878231	0.943128	0.00818151	0.386522	0.00169158	0.00305494	0.45012	0.999916	-0.0996029	0.0241509	0.000595503	8.82808	0.217679	9.28984	0.458129	0.596017	0.0146963	0.443836	4.19562	4.3233	4.04722	4.37557	4.50795	4.20723	4.01659	3.67668	4.08594	4.21348	4.10519	4.1102	4.0575	4.14583	4.09238	4.33478
3206	7069242	NM_001107015 // Tm4sf5 // transmembrane 4 L six family member 5 // 10q24 // 303256 ///	Tm4sf5	NM_001107015	NM_001107015 // RefSeq // Rattus norvegicus transmembrane 4 L six family member 5 (Tm4s	0.0159051	0.999952	-0.22472	-1.16855	XII * N down vs XII * D	0.437694	0.816308	-0.0678606	-1.04816	IO * N down vs IO * D	0.512859	0.709845	0.0255317	0.48863	6.68751e-08	1.92075e-06	0.208211	0.999916	-0.156859	0.445688	0.00953355	5.92828	0.12681	47.4203	2.0287	1.70396	0.0364487	0.385032	4.91106	4.66843	4.67189	5.57959	4.92697	5.23737	4.59984	4.42993	4.62768	5.22138	4.68937	5.07879	4.4017	4.60488	4.66074	5.41029
14012	7279817	NM_001108683 // Sync // syncoilin // 5q36 // 362606 /// ENSRNOT00000010730 // Sync // s	Sync	NM_001108683	NM_001108683 // RefSeq // Rattus norvegicus syncoilin (Sync), mRNA. // chr5 // 100 // 3	0.0160898	0.999952	-0.22201	-1.16636	XII * N down vs XII * D	0.594976	0.878573	-0.0458101	-1.03226	IO * N down vs IO * D	2.93748e-06	2.80675e-05	0.0370958	0.528792	0.775142	0.787614	0.155858	0.999916	-0.1762	44.5027	0.932944	5.06849	0.106255	0.258348	0.0108319	2.19383	0.0459909	0.377347	7.40331	7.43317	7.30322	7.30623	7.43118	7.37813	7.14166	7.2405	7.02275	7.00906	7.11816	7.39105	6.66311	6.83589	7.14677	6.81778
14253	7284515	ENSRNOT00000011393 // Fut9 // fucosyltransferase 9 (alpha (1,3) fucosyltransferase) //	Fut9	ENSRNOT00000011393	ENSRNOT00000011393 // ENSEMBL // cdna:known chromosome:RGSC3.4:5:40716822:40934545:-1 g	0.0161063	0.999952	0.264186	1.20096	XII * N up vs XII * D	0.28199	0.740186	0.111726	1.08052	IO * N up vs IO * D	0.000130484	0.000768669	0.0161173	0.441162	1.8319e-06	1.44901e-05	0.295789	0.999916	0.15246	23.4573	0.696594	7.04907	0.209331	30.0569	1.78515	1.15951	0.034433	0.534532	9.05641	9.01752	9.25756	8.46199	8.64335	8.80862	9.28544	9.38398	9.37612	8.92855	8.88112	8.97536	9.10083	8.89802	8.83765	8.04369
16794	7334963	NM_001000809 // Olr1245 // olfactory receptor 1245 // 8q22 // 405095 /// ENSRNOT0000004	Olr1245	NM_001000809	NM_001000809 // RefSeq // Rattus norvegicus olfactory receptor 1245 (Olr1245), mRNA. //	0.0161939	0.999952	-0.384275	-1.3052	XII * N down vs XII * D	0.690113	0.912467	-0.0594289	-1.04205	IO * N down vs IO * D	0.135398	0.290179	0.0451831	0.55306	0.00123571	0.00231757	0.132481	0.999916	-0.324846	2.44383	0.153843	4.63278	0.291641	9.93926	1.25138	2.48319	0.156321	1.13313	4.17089	4.02631	4.53475	4.9819	4.02934	4.60334	4.08913	3.77594	3.94095	4.35403	3.92376	3.95707	3.87994	3.97929	3.62083	4.92646
17890	7355035	NM_001106915 // Als2cr8 // amyotrophic lateral sclerosis 2 (juvenile) chromosome region	Als2cr8	NM_001106915	NM_001106915 // RefSeq // Rattus norvegicus amyotrophic lateral sclerosis 2 (juvenile)	0.0162396	0.999952	0.133043	1.0966	XII * N up vs XII * D	0.691469	0.912747	0.0204903	1.0143	IO * N up vs IO * D	1.45043e-05	0.000112343	0.0453866	0.55306	0.0885486	0.106614	0.132389	0.999916	0.112553	34.5424	0.260913	4.62299	0.0349194	2.78209	0.0420286	2.48445	0.0187661	0.135962	6.33451	6.33213	6.51838	6.43558	6.34352	6.36055	6.47665	6.55768	6.55768	6.54823	6.55768	6.42501	6.76292	6.77776	6.55961	6.57807
18898	7374493	NM_001191732 // Hccs // holocytochrome c synthase // Xq21 // 317444 /// ENSRNOT00000037	Hccs	NM_001191732	NM_001191732 // RefSeq // Rattus norvegicus holocytochrome c synthase (Hccs), mRNA. //	0.0163048	0.999952	-0.0944155	-1.06763	XII * N down vs XII * D	0.530534	0.853664	-0.0230744	-1.01612	IO * N down vs IO * D	0.0225283	0.0674214	0.0324993	0.514975	0.00175738	0.00315905	0.176514	0.999916	-0.0713411	6.22638	0.0237194	5.36779	0.0204486	9.21245	0.0701897	1.97913	0.0075395	0.068571	6.77584	6.90615	7.00397	6.83779	6.97213	7.01432	6.78601	6.93314	6.84125	6.67536	6.86298	6.84498	6.8266	6.90883	6.80816	6.68112
13780	7275015	NM_001107930 // Zfp189 // zinc finger protein 189 // 5q22 // 313219 /// ENSRNOT00000009	Zfp189	NM_001107930	NM_001107930 // RefSeq // Rattus norvegicus zinc finger protein 189 (Zfp189), mRNA. //	0.0163653	0.999952	0.197582	1.14677	XII * N up vs XII * D	0.170228	0.658595	0.107941	1.07769	IO * N up vs IO * D	0.0635384	0.159831	0.0100297	0.409518	0.0327149	0.0428949	0.409671	0.999916	0.0896414	3.9094	0.0653069	8.27751	0.138276	4.16045	0.139001	0.712569	0.0119035	0.300691	5.29015	5.30045	5.24305	5.14184	5.21234	5.41762	5.60856	5.59173	5.43679	5.29092	5.5082	5.35474	5.35997	5.30018	5.2642	4.84117
7498	7150726	---		---	GENSCAN00000021744 // ENSEMBL // cdna:genscan chromosome:RGSC3.4:16:34556621:34702029:-	0.0166702	0.999952	0.131941	1.09577	XII * N up vs XII * D	0.0146971	0.355277	-0.136602	-1.09931	IO * N down vs IO * D	1.88327e-06	1.91558e-05	0.948488	0.987427	0.718317	0.733991	0.00138827	0.999916	0.268543	47.6072	0.356995	0.00429193	3.21841e-05	0.337	0.00505416	14.2463	0.10683	0.134978	5.26931	5.19683	5.22973	5.32783	5.27571	5.24273	5.25921	5.34265	5.41213	5.45225	5.39951	5.46805	5.50839	5.69055	5.78186	5.5523
9226	7190409	ENSRNOT00000029565 // Rictor // RPTOR independent companion of MTOR, complex 2 // 2q16	Rictor	ENSRNOT00000029565	ENSRNOT00000029565 // ENSEMBL // cdna:known chromosome:RGSC3.4:2:55983179:56071528:1 ge	0.0166852	0.999952	0.216678	1.16205	XII * N up vs XII * D	0.350686	0.775202	0.0796641	1.05677	IO * N up vs IO * D	0.345012	0.557722	0.0207023	0.469341	0.000315014	0.000726784	0.256297	0.999916	0.137014	0.940455	0.0190255	6.4306	0.130092	13.0454	0.527818	1.37466	0.0278095	0.364142	6.84111	6.8623	6.9512	6.46951	6.87127	6.94232	7.20966	7.11985	7.23475	6.74717	7.01708	6.90928	7.32976	7.10864	6.95758	6.5294
4515	7088973	NM_001013421 // Lsg1 // large subunit GTPase 1 homolog (S. cerevisiae) // 11q22 // 2880	Lsg1	NM_001013421	NM_001013421 // RefSeq // Rattus norvegicus large subunit GTPase 1 homolog (S. cerevisi	0.0167442	0.999952	0.138687	1.1009	XII * N up vs XII * D	0.717592	0.921187	0.0195655	1.01365	IO * N up vs IO * D	0.208884	0.396234	0.0486957	0.559982	0.000824878	0.00163885	0.12889	0.999916	0.119122	1.6987	0.0140964	4.47067	0.0370993	10.8092	0.179397	2.5331	0.0210206	0.149371	7.33559	7.28657	7.08885	7.0597	7.16794	7.23952	7.45034	7.49448	7.24757	7.08736	7.31965	7.4109	7.44459	7.2669	7.32187	7.02993
14108	7281316	NM_001109617 // Pramel1 // preferentially expressed antigen in melanoma-like 1 // 5q36	Pramel1	NM_001109617	NM_001109617 // RefSeq // Rattus norvegicus preferentially expressed antigen in melanom	0.016778	0.999952	-0.244128	-1.18438	XII * N down vs XII * D	0.985701	0.996153	-0.00170404	-1.00118	IO * N down vs IO * D	0.585668	0.764963	0.0785341	0.60906	2.98303e-05	0.000106799	0.082413	0.999916	-0.242424	0.308122	0.0079285	3.47913	0.0895239	19.6456	1.01103	3.38333	0.0870589	0.463171	4.45517	4.31512	4.20422	4.72763	4.43121	4.39479	3.94185	4.05796	4.012	4.35545	4.3442	4.35191	3.98096	4.14895	4.178	4.74307
4565	7089813	NM_001108324 // Ranbp1 // RAN binding protein 1 // 11q23 // 360739	Ranbp1	NM_001108324	NM_001108324 // RefSeq // Rattus norvegicus RAN binding protein 1 (Ranbp1), mRNA. // ch	0.0169018	0.999952	0.316684	1.24546	XII * N up vs XII * D	0.721986	0.922199	-0.0440226	-1.03098	IO * N down vs IO * D	0.885732	0.945972	0.128633	0.659954	7.047e-05	0.000211278	0.0494061	0.999916	0.360707	0.0212454	0.000922357	2.53674	0.110131	17.0361	1.47922	4.43952	0.192739	0.78146	8.36799	8.47343	8.40361	9.47859	8.79632	8.93929	8.75019	8.82911	8.65759	9.43351	9.38445	9.30449	8.54065	8.51681	8.85414	9.09362
10308	7215839	NM_019123 // St6galnac3 // ST6 (alpha-N-acetyl-neuraminyl-2,3-beta-galactosyl-1,3)-N-ac	St6galnac3	NM_019123	NM_019123 // RefSeq // Rattus norvegicus ST6 (alpha-N-acetyl-neuraminyl-2,3-beta-galact	0.0169245	0.999952	0.302626	1.23339	XII * N up vs XII * D	0.0030057	0.228337	0.398988	1.31858	IO * N up vs IO * D	0.00071349	0.00341964	0.000442987	0.138519	0.000134305	0.000359288	0.56325	0.999916	-0.0963624	16.5912	0.658084	18.3846	0.729221	15.2356	1.20863	0.346796	0.0137556	0.713965	6.5347	6.5743	6.35809	5.98866	6.40608	6.39756	6.8128	6.86014	6.90723	6.29559	6.72994	6.46945	6.8912	7.26057	6.51674	6.26406
16395	7328968	NM_139257 // Ly6b // lymphocyte antigen 6 complex, locus B // 7q34 // 246138 /// ENSRNO	Ly6b	NM_139257	NM_139257 // RefSeq // Rattus norvegicus lymphocyte antigen 6 complex, locus B (Ly6b),	0.0170694	0.999952	-0.200132	-1.1488	XII * N down vs XII * D	0.0126629	0.343966	-0.213479	-1.15948	IO * N down vs IO * D	0.131763	0.284178	0.00126459	0.213188	0.000101546	0.000284862	0.903353	0.999916	0.0133468	2.49304	0.04338	14.5642	0.253423	16.0004	0.556826	0.0151659	0.000263893	0.313208	3.57133	3.64353	3.3715	4.08146	3.94666	3.44555	3.42419	3.36117	3.45992	3.72489	3.36833	3.52073	3.56593	3.72688	3.70427	4.10687
18661	7370429	---		---	---	0.0170702	0.999952	0.241859	1.18252	XII * N up vs XII * D	0.176397	0.66689	0.131137	1.09516	IO * N up vs IO * D	0.241802	0.440117	0.0106828	0.413864	2.04935e-08	1.0033e-06	0.409012	0.999916	0.110722	1.46493	0.0372285	8.10982	0.206097	55.3439	2.81293	0.714616	0.0181607	0.457438	7.45597	7.14376	7.1195	7.55469	7.98182	8.07788	7.64084	7.32568	7.66074	7.62948	8.31351	8.21453	7.21219	7.41565	7.36666	7.55215
1476	7039680	NM_001014245 // Cpsf7 // cleavage and polyadenylation specific factor 7 // 1q43 // 3654	Cpsf7	NM_001014245	NM_001014245 // RefSeq // Rattus norvegicus cleavage and polyadenylation specific facto	0.0172109	0.999952	0.156435	1.11453	XII * N up vs XII * D	0.46275	0.829168	0.0452935	1.03189	IO * N up vs IO * D	0.090112	0.211079	0.0287107	0.504796	2.48667e-05	9.26385e-05	0.206677	0.999916	0.111142	3.20796	0.0342075	5.65335	0.0602834	20.2308	0.431454	1.71603	0.0182986	0.19194	7.89065	7.97677	7.97943	7.75341	7.6231	7.85586	8.16058	8.01488	8.14809	7.93907	7.79218	7.96302	8.22808	8.17174	8.23556	7.63548
13432	7268422	NM_001025734 // Tada3 // transcriptional adaptor 3 // 4q42 // 362414 /// ENSRNOT0000001	Tada3	NM_001025734	NM_001025734 // RefSeq // Rattus norvegicus transcriptional adaptor 3 (Tada3), mRNA. //	0.0172954	0.999952	-0.14573	-1.10629	XII * N down vs XII * D	0.00737486	0.303885	-0.169917	-1.12499	IO * N down vs IO * D	0.498725	0.698813	0.000858486	0.184349	0.568891	0.592007	0.763302	0.999916	0.0241871	0.476708	0.00441919	15.9212	0.147593	0.582117	0.0107927	0.0934834	0.000866614	0.166864	7.21835	7.297	7.22716	7.34673	7.13155	7.06629	7.13918	7.01537	6.96389	7.14182	7.16895	6.9835	7.21841	7.22364	7.05783	7.21284
19360	7384313	NM_001014107 // Mospd1 // motile sperm domain containing 1 // Xq36 // 317312 /// BC0865	Mospd1	NM_001014107	NM_001014107 // RefSeq // Rattus norvegicus motile sperm domain containing 1 (Mospd1),	0.0172962	0.999952	-0.317533	-1.2462	XII * N down vs XII * D	0.294933	0.745874	0.132298	1.09604	IO * N up vs IO * D	1.68356e-09	4.60356e-08	0.296728	0.771558	6.66994e-06	3.47421e-05	0.0177335	0.999916	-0.449831	123.828	5.45	1.15486	0.0508286	24.833	2.18593	6.81058	0.299752	0.792227	7.85841	7.5034	7.43612	8.11966	8.39384	8.49559	7.65696	7.38605	7.60109	7.276	7.91325	8.06846	8.42719	8.66022	8.2287	8.71883
17602	7349310	NM_012981 // Mras // muscle RAS oncogene homolog // 8q31 // 25482 /// ENSRNOT0000005037	Mras	NM_012981	NM_012981 // RefSeq // Rattus norvegicus muscle RAS oncogene homolog (Mras), mRNA. // c	0.0173304	0.999952	-0.248769	-1.18819	XII * N down vs XII * D	0.43328	0.814201	-0.077038	-1.05485	IO * N down vs IO * D	0.00106337	0.00485413	0.0267704	0.496133	0.000207341	0.000512523	0.219825	0.999916	-0.171731	15.1638	0.409932	5.81675	0.157247	14.094	0.762023	1.61606	0.0436879	0.486604	8.91541	8.95247	8.95341	8.4728	8.88892	8.83985	8.53575	8.66001	8.87784	8.43652	8.62052	8.39962	9.25403	9.36384	9.20684	8.64023
4331	7085848	---		---	---	0.0174339	0.999952	-0.173477	-1.12777	XII * N down vs XII * D	0.0591956	0.504469	-0.135137	-1.0982	IO * N down vs IO * D	0.161229	0.329754	0.0042302	0.321919	6.63493e-05	0.000201648	0.689133	0.999916	-0.0383396	2.13478	0.0281245	10.7093	0.14109	17.211	0.453489	0.165282	0.00217749	0.23714	3.30738	3.26133	3.44801	3.73645	3.75011	3.80785	3.40185	3.20656	3.27452	3.75699	3.29345	3.3369	3.3106	3.32238	3.43222	3.68717
14523	7290593	NM_022284 // Guca2b // guanylate cyclase activator 2B // 5q36 // 64055 /// ENSRNOT00000	Guca2b	NM_022284	NM_022284 // RefSeq // Rattus norvegicus guanylate cyclase activator 2B (Guca2b), mRNA.	0.0174531	0.999952	-0.269747	-1.2056	XII * N down vs XII * D	0.621932	0.889145	-0.0523578	-1.03696	IO * N down vs IO * D	0.690369	0.834218	0.0414255	0.541183	0.000285454	0.000669581	0.155587	0.999916	-0.217389	0.163891	0.00522266	4.82305	0.153694	13.288	0.84689	2.19687	0.0700068	0.573599	4.9133	5.03652	4.9056	5.49434	5.19963	5.20349	4.76703	4.70164	4.65562	4.98325	4.95278	5.07408	4.65304	4.62898	4.95168	5.34087
8011	7162363	ENSRNOT00000018252 // Gadd45g // growth arrest and DNA-damage-inducible, gamma // 17p14	Gadd45g	ENSRNOT00000018252	ENSRNOT00000018252 // ENSEMBL // cdna:known chromosome:RGSC3.4:17:19230896:19232641:-1	0.0176521	0.999952	0.309813	1.23955	XII * N up vs XII * D	0.626861	0.891764	-0.0594016	-1.04203	IO * N down vs IO * D	0.352741	0.564846	0.155247	0.68384	0.000358288	0.000808818	0.0421624	0.999916	0.369215	0.910037	0.0384121	2.2007	0.0928904	12.7323	1.07485	4.78422	0.201939	0.759769	4.94992	4.57484	4.33589	4.97599	5.29431	5.04707	4.83383	5.06494	5.04111	5.28631	5.30031	5.5104	5.23029	4.46688	4.7137	5.30993
3777	7077390	NM_001025134 // Uqcrq // ubiquinol-cytochrome c reductase, complex III subunit VII // 1	Uqcrq	NM_001025134	NM_001025134 // RefSeq // Rattus norvegicus ubiquinol-cytochrome c reductase, complex I	0.017761	0.999952	-0.111354	-1.08024	XII * N down vs XII * D	0.00629842	0.292148	-0.133589	-1.09702	IO * N down vs IO * D	0.0165463	0.0522959	0.000780811	0.184093	2.43287e-12	2.3583e-08	0.718583	0.999916	0.0222348	6.98322	0.0381639	16.2628	0.0888778	166.66	1.82163	0.134004	0.000732344	0.0983715	10.5136	10.4288	10.6585	11.2003	11.2067	11.1451	10.4856	10.478	10.4483	11.0481	11.0916	10.9333	10.7147	10.7094	10.7422	11.1644
17326	7343740	---		---	ENSRNOT00000011386 // ENSEMBL // cdna:known chromosome:RGSC3.4:8:31572341:31639624:-1 g	0.0178296	0.999952	-0.232997	-1.17527	XII * N down vs XII * D	0.61875	0.887452	0.0458184	1.03227	IO * N up vs IO * D	0.610873	0.781608	0.158351	0.68499	8.20645e-07	8.69866e-06	0.0417433	0.999916	-0.278815	0.268164	0.00642528	2.16611	0.0519007	33.7019	1.61502	4.80621	0.115158	0.431285	5.39355	5.3667	5.37596	6.1656	5.43732	5.51531	4.98416	5.12724	5.17747	5.79095	5.1874	5.58921	5.04376	5.15934	5.42658	5.77619
17872	7354688	---		---	GENSCAN00000002962 // ENSEMBL // cdna:genscan chromosome:RGSC3.4:9:54738336:54747741:1	0.0180329	0.999952	-0.223091	-1.16723	XII * N down vs XII * D	0.304912	0.751599	-0.091685	-1.06561	IO * N down vs IO * D	0.720806	0.854794	0.0188908	0.462025	2.90553e-06	1.96613e-05	0.295754	0.999916	-0.131406	0.131795	0.00290706	6.65444	0.14678	28.1056	1.23987	1.15968	0.0255795	0.397033	3.82498	3.77239	3.79567	4.50014	4.30084	4.00064	3.61531	3.68335	3.6853	4.12296	3.84621	3.903	3.68355	3.63315	3.67528	4.41059
15655	7313678	ENSRNOT00000012715 // Tmpo // thymopoietin // 7q13 // 25359 /// ENSRNOT00000044146 // T	Tmpo	ENSRNOT00000012715	ENSRNOT00000012715 // ENSEMBL // cdna:known chromosome:RGSC3.4:7:28086576:28111802:-1 g	0.0182248	0.999952	-0.256722	-1.19476	XII * N down vs XII * D	0.554165	0.8636	0.0603397	1.04271	IO * N up vs IO * D	0.0247168	0.0730129	0.179745	0.701071	0.00046389	0.00100317	0.0369275	0.999916	-0.317062	6.00506	0.176082	1.94836	0.0571302	12.1174	0.710621	5.07869	0.148919	0.527801	5.24652	5.31327	5.27021	5.93168	5.5763	5.68184	5.17789	5.03103	5.06749	5.45532	5.44271	5.30504	4.9207	4.91814	5.47811	5.39491
6520	7128880	NM_001115022 // Commd1 // copper metabolism (Murr1) domain containing 1 // 14q22 // 289	Commd1	NM_001115022	NM_001115022 // RefSeq // Rattus norvegicus copper metabolism (Murr1) domain containing	0.018233	0.999952	-0.152332	-1.11136	XII * N down vs XII * D	0.729518	0.925297	-0.0208616	-1.01457	IO * N down vs IO * D	0.00246319	0.0100789	0.052657	0.5637	3.21712e-07	4.77859e-06	0.13274	0.999916	-0.13147	12.3678	0.127708	4.30328	0.0444351	38.3844	0.792704	2.47966	0.0256046	0.185866	9.29856	9.0403	9.11842	9.09515	9.66045	9.57951	9.00428	9.13699	8.93357	8.97948	9.35008	9.47399	9.0444	9.02335	8.96879	8.81109
4512	7088946	NM_001034006 // Acap2 // ArfGAP with coiled-coil, ankyrin repeat and PH domains 2 // 11	Acap2	NM_001034006	NM_001034006 // RefSeq // Rattus norvegicus ArfGAP with coiled-coil, ankyrin repeat and	0.0184038	0.999952	0.226508	1.17	XII * N up vs XII * D	0.447592	0.822035	0.0686945	1.04877	IO * N up vs IO * D	4.14146e-06	3.74664e-05	0.0289367	0.506132	6.60662e-06	3.44864e-05	0.220591	0.999916	0.157813	42.2074	0.966911	5.63514	0.129093	24.8688	1.13942	1.61047	0.0368936	0.412354	6.70674	6.99186	7.02151	6.6869	6.51467	6.89131	7.30259	7.17586	7.24868	6.67249	7.0115	6.76092	7.49531	7.63461	7.48566	6.87344
9068	7186324	NM_001047851 // Galns // galactosamine (N-acetyl)-6-sulfate sulfatase // 19q12 // 29207	Galns	NM_001047851	NM_001047851 // RefSeq // Rattus norvegicus galactosamine (N-acetyl)-6-sulfate sulfatas	0.0184457	0.999952	0.149268	1.10901	XII * N up vs XII * D	0.27595	0.736996	0.0655397	1.04648	IO * N up vs IO * D	3.52133e-06	3.26798e-05	0.0173497	0.451487	0.0062191	0.00965176	0.320658	0.999916	0.0837283	43.2804	0.430939	6.86493	0.0683536	6.82646	0.135941	1.04299	0.010385	0.179225	6.40156	6.45285	6.33452	6.43147	6.13157	6.2526	6.61849	6.69655	6.48181	6.55299	6.22471	6.32562	6.02288	6.19042	5.96963	6.2485
3111	7068086	NM_001105782 // Mrpl55 // mitochondrial ribosomal protein L55 // 10q22 // 287356 /// EN	Mrpl55	NM_001105782	NM_001105782 // RefSeq // Rattus norvegicus mitochondrial ribosomal protein L55 (Mrpl55	0.0185128	0.999952	-0.101574	-1.07294	XII * N down vs XII * D	0.274086	0.735384	0.044808	1.03155	IO * N up vs IO * D	0.00326502	0.0128971	0.322705	0.782002	1.2943e-09	2.72745e-07	0.0172767	0.999916	-0.146382	11.4902	0.0530475	1.03395	0.00477353	78.4569	0.724436	6.87542	0.0317423	0.0831019	8.00934	7.92883	8.07981	8.30141	8.41544	8.44226	7.87421	8.03991	7.83509	8.144	8.36191	8.31252	7.9165	7.86693	7.88299	8.07075
5500	7107298	ENSRNOT00000066119 // Dpt // dermatopontin // 13q23 // 289178 /// NM_001105965 // Dpt /	Dpt	ENSRNOT00000066119	ENSRNOT00000066119 // ENSEMBL // cdna:known chromosome:RGSC3.4:13:80562895:80591362:1 g	0.0185867	0.999952	-0.276986	-1.21166	XII * N down vs XII * D	0.479097	0.835926	0.0783445	1.05581	IO * N up vs IO * D	0.0656234	0.164203	0.208703	0.71461	0.000245447	0.000589431	0.0314896	0.999916	-0.35533	3.84287	0.132124	1.70011	0.0584526	13.6651	0.939659	5.44004	0.187037	0.618869	4.95933	4.60015	4.7787	5.4759	5.29923	5.14187	4.82416	4.74279	4.62861	4.78012	4.86445	4.75315	4.48567	4.95676	4.96046	5.37933
16055	7321234	XR_147004 // LOC366782 // similar to 60S ribosomal protein L7 // 7q11 // 366782	LOC366782	XR_147004	XR_147004 // RefSeq // PREDICTED: Rattus norvegicus 60S ribosomal protein L7-like (LOC3	0.0187102	0.999952	0.144583	1.10541	XII * N up vs XII * D	0.919433	0.981256	0.00581078	1.00404	IO * N up vs IO * D	0.267303	0.472042	0.0751271	0.606005	0.937073	0.940615	0.0984018	0.999916	0.138772	1.31048	0.0123064	3.56795	0.0335058	0.0652295	0.00122511	3.03783	0.0285276	0.169034	2.89845	2.73169	2.89719	2.81762	2.85814	3.05927	2.92873	3.06561	3.08556	3.14475	2.87304	3.03217	2.97817	3.00086	3.03126	2.87124
256	6153755	---		---	--- // --- // pos_control // --- // --- // --- // --- // --- // ---	0.0187384	0.999952	-0.23014	-1.17295	XII * N down vs XII * D	0.0343062	0.435071	0.206558	1.15393	IO * N up vs IO * D	0.012229	0.04052	0.854508	0.966995	0.162986	0.186708	0.00288982	0.999916	-0.436698	7.75498	0.184618	0.0346041	0.000823798	2.00985	0.0956944	11.8667	0.282503	0.428515	9.48847	9.46378	9.29544	9.45487	9.59125	9.55555	9.17959	9.2872	9.06365	9.149	9.36265	9.42644	9.09758	9.2324	9.11398	9.04294
11146	7229689	NM_001000330 // Olr592 // olfactory receptor 592 // 3q24 // 295824 /// ENSRNOT000000076	Olr592	NM_001000330	NM_001000330 // RefSeq // Rattus norvegicus olfactory receptor 592 (Olr592), mRNA. // c	0.0187776	0.999952	-0.167433	-1.12306	XII * N down vs XII * D	0.831664	0.956467	-0.0141581	-1.00986	IO * N down vs IO * D	0.962771	0.982692	0.0646481	0.587882	0.0207139	0.0283322	0.113978	0.999916	-0.153275	0.00224015	2.82492e-05	3.87368	0.0488485	4.84601	0.12222	2.7598	0.034802	0.226987	3.27019	3.27804	3.04563	3.46428	3.22218	3.17225	3.0903	3.10039	2.89987	3.25686	3.07512	3.02544	3.11814	3.13619	3.05188	3.23397
7791	7156949	---		---	---	0.0188016	0.999952	-0.255111	-1.19343	XII * N down vs XII * D	0.0524078	0.488379	-0.207777	-1.15491	IO * N down vs IO * D	0.666953	0.817747	0.0040527	0.320311	0.000127539	0.000344231	0.74029	0.999916	-0.0473344	0.191406	0.00560613	10.8369	0.317404	15.3752	0.900656	0.113318	0.003319	0.527205	3.72611	3.6917	3.79769	4.28684	4.1703	4.22868	3.59986	3.58714	3.32729	3.91515	3.82569	4.11553	3.4656	3.90144	3.72081	4.04848
4466	7088209	---		---	---	0.0188022	0.999952	0.471953	1.38699	XII * N up vs XII * D	0.458695	0.82854	-0.140153	-1.10202	IO * N down vs IO * D	0.00155322	0.0067471	0.218349	0.721599	0.00509967	0.0080959	0.0301919	0.999916	0.612106	13.8685	1.39021	1.6269	0.163085	7.17931	1.43934	5.53687	0.555029	1.80436	5.54899	5.32562	5.84179	5.51062	4.83762	5.75626	6.2677	5.78335	6.37822	6.17682	5.66971	5.37682	6.39631	6.80427	6.4126	5.83186
12203	7245125	---		---	---	0.0189022	0.999952	-0.189046	-1.14001	XII * N down vs XII * D	0.0704872	0.531947	-0.142681	-1.10395	IO * N down vs IO * D	0.910429	0.957429	0.00518006	0.3469	1.08763e-06	1.03769e-05	0.66196	0.999916	-0.0463648	0.0130166	0.000209768	10.1154	0.163014	32.3862	1.04383	0.197605	0.00318449	0.290077	4.67708	4.73083	4.65407	5.20461	4.69729	4.81744	4.44856	4.58559	4.35014	4.99529	4.62056	4.6469	4.41783	4.45943	4.55238	5.12301
16770	7334921	NM_001000965 // Olr1219 // olfactory receptor 1219 // 8q21 // 405318 /// ENSRNOT0000004	Olr1219	NM_001000965	NM_001000965 // RefSeq // Rattus norvegicus olfactory receptor 1219 (Olr1219), mRNA. //	0.0189267	0.999952	-0.464784	-1.38011	XII * N down vs XII * D	0.810172	0.94974	0.0444844	1.03131	IO * N up vs IO * D	0.893353	0.949387	0.118651	0.652376	0.00138875	0.00256563	0.0625387	0.999916	-0.509268	0.0184883	0.00180183	2.68512	0.261686	9.69514	1.88973	3.94221	0.384198	1.75424	3.77795	3.42545	3.80651	5.27845	4.2955	3.8576	3.55826	3.52136	3.45238	3.88689	3.51035	3.72352	3.30021	3.47685	4.24133	4.10734
3141	7068484	---		---	---	0.0189313	0.999952	-0.35246	-1.27674	XII * N down vs XII * D	0.688011	0.912113	-0.0564795	-1.03993	IO * N down vs IO * D	0.99078	0.996268	0.0498608	0.560781	0.0606247	0.0754723	0.145476	0.999916	-0.295981	0.0001373	7.69559e-06	4.41985	0.247731	3.28864	0.368653	2.31535	0.129774	1.00889	4.18643	3.74618	4.16232	4.17968	4.44274	3.61774	3.83195	3.84118	3.29071	3.95762	3.70153	3.59733	3.6607	3.83195	3.62696	3.99755
6334	7124261	ENSRNOT00000002736 // Ythdc1 // YTH domain containing 1 // 14p21 // 170956 /// NM_13342	Ythdc1	ENSRNOT00000002736	ENSRNOT00000002736 // ENSEMBL // cdna:known chromosome:RGSC3.4:14:22805108:22835283:-1	0.0190308	0.999952	-0.155367	-1.11371	XII * N down vs XII * D	0.86814	0.965464	0.0102838	1.00715	IO * N up vs IO * D	3.52769e-05	0.000243993	0.108193	0.646927	6.20023e-07	7.15554e-06	0.0695128	0.999916	-0.165651	29.7248	0.324365	2.85748	0.0311817	35.0529	0.765016	3.72508	0.0406492	0.196421	8.11096	8.16434	8.14781	7.7223	8.18987	8.24433	7.95527	8.01252	8.00402	7.53904	8.11357	8.02299	8.39918	8.391	8.31193	7.7455
15747	7315824	NM_022860 // B4galnt1 // beta-1,4-N-acetyl-galactosaminyl transferase 1 // 7q22 // 6482	B4galnt1	NM_022860	NM_022860 // RefSeq // Rattus norvegicus beta-1,4-N-acetyl-galactosaminyl transferase 1	0.0191296	0.999952	-0.126226	-1.09143	XII * N down vs XII * D	0.261891	0.725532	-0.0575185	-1.04067	IO * N down vs IO * D	3.8998e-14	8.89476e-12	0.0168989	0.4451	6.40709e-12	2.49577e-08	0.337967	0.999916	-0.0687075	444.078	3.20468	6.93051	0.0500138	148.742	2.14678	0.969043	0.00699307	0.129897	8.42603	8.52489	8.43619	7.83962	7.72484	7.86808	8.41377	8.32689	8.21395	7.81632	7.68848	7.60287	7.69765	7.81122	7.54325	7.0218
15314	7307414	---		---	---	0.0191327	0.999952	-0.235518	-1.17733	XII * N down vs XII * D	0.346135	0.772676	-0.0896434	-1.06411	IO * N down vs IO * D	0.0466855	0.124617	0.0224582	0.475765	4.07135e-06	2.47826e-05	0.277392	0.999916	-0.145875	4.56173	0.114612	6.23387	0.156625	26.7405	1.3437	1.25464	0.0315225	0.452246	4.87286	4.5171	4.65523	5.11699	5.03673	5.04428	4.45406	4.36124	4.59823	4.90912	4.71488	4.79256	4.41665	4.61726	4.70014	5.21546
14213	7283156	NM_001025735 // Tcea1 // transcription elongation factor A (SII) 1 // 5q12 // 362479 //	Tcea1	NM_001025735	NM_001025735 // RefSeq // Rattus norvegicus transcription elongation factor A (SII) 1 (	0.0191426	0.999952	0.1339	1.09726	XII * N up vs XII * D	0.399602	0.802774	-0.0454558	-1.03201	IO * N down vs IO * D	0.685998	0.831267	0.247823	0.737016	0.279722	0.306556	0.0262073	0.999916	0.179356	0.168837	0.0013714	1.42659	0.0115877	1.36853	0.0222322	5.86671	0.0476532	0.146208	2.80272	2.83183	2.93214	2.87049	2.85686	2.86507	3.05036	2.9633	2.9565	2.99099	3.09572	2.90563	2.77374	2.90882	2.94834	3.00425
13754	7274595	NM_001005904 // Ccin // calicin // 5q22 // 298392 /// ENSRNOT00000019887 // Ccin // cal	Ccin	NM_001005904	NM_001005904 // RefSeq // Rattus norvegicus calicin (Ccin), mRNA. // chr5 // 100 // 100	0.0193043	0.999952	0.461807	1.37727	XII * N up vs XII * D	0.9732	0.992943	-0.00619947	-1.00431	IO * N down vs IO * D	0.743195	0.869753	0.0917601	0.623757	0.00160613	0.00291829	0.0839112	0.999916	0.468006	0.110697	0.0107288	3.1727	0.307499	9.39548	1.82123	3.34774	0.324464	1.74457	3.69327	4.11512	4.03117	4.66517	4.27855	4.37693	4.69852	4.38883	4.09228	4.86523	4.78384	5.10234	3.96902	3.97233	4.29402	5.03813
643	7028477	NM_001008923 // Vom1r37 // vomeronasal 1 receptor 37 // 1q12 // 494272 /// ENSRNOT00000	Vom1r37	NM_001008923	NM_001008923 // RefSeq // Rattus norvegicus vomeronasal 1 receptor 37 (Vom1r37), mRNA.	0.0193435	0.999952	0.16986	1.12495	XII * N up vs XII * D	0.911935	0.978096	-0.00751081	-1.00522	IO * N down vs IO * D	0.401337	0.613485	0.101663	0.638662	0.000170063	0.000436171	0.0757413	0.999916	0.177371	0.738837	0.00969506	2.97549	0.0390446	14.6082	0.38338	3.55159	0.0466042	0.236197	2.99577	3.1229	3.1633	3.29519	3.16769	3.11231	3.22891	3.02846	3.16993	3.65034	3.39248	3.40621	3.1884	3.06368	3.0993	3.30961
17367	7344334	NM_001000798 // Olr1288 // olfactory receptor 1288 // 8q22 // 405082 /// ENSRNOT0000004	Olr1288	NM_001000798	NM_001000798 // RefSeq // Rattus norvegicus olfactory receptor 1288 (Olr1288), mRNA. //	0.0193727	0.999952	-0.329078	-1.25621	XII * N down vs XII * D	0.749888	0.931026	0.0420072	1.02955	IO * N up vs IO * D	0.657582	0.811718	0.132913	0.663135	7.7656e-06	3.88821e-05	0.056897	0.999916	-0.371085	0.203138	0.0100105	2.4773	0.122079	24.266	2.39162	4.13949	0.203991	0.887026	3.78849	3.87519	3.84123	5.01089	3.99595	4.13539	3.58985	3.75888	3.47507	4.4525	3.60452	3.79186	3.66139	3.53207	3.6703	4.79019
18254	7364152	---		---	---	0.019447	0.999952	0.643683	1.56231	XII * N up vs XII * D	0.0227389	0.38909	0.632683	1.55045	IO * N up vs IO * D	0.00022311	0.0012376	0.0021636	0.275675	0.0696613	0.0857039	0.975758	0.999916	0.0110004	21.1438	3.99219	12.7816	2.41331	3.10038	1.17077	0.000949453	0.000179267	3.3986	6.27148	6.81773	6.24664	6.48699	5.96056	6.42277	7.28517	6.6538	7.18107	7.42707	7.23461	6.28655	5.69436	6.00385	5.32623	5.76077
18251	7363958	NM_001005906 // Chpf // chondroitin polymerizing factor // 9q33 // 316533 /// ENSRNOT00	Chpf	NM_001005906	NM_001005906 // RefSeq // Rattus norvegicus chondroitin polymerizing factor (Chpf), mRN	0.0194958	0.999952	0.224921	1.16871	XII * N up vs XII * D	0.367594	0.784084	0.0820704	1.05854	IO * N up vs IO * D	0.00109357	0.00496744	0.024252	0.482637	0.00474463	0.00759698	0.267384	0.999916	0.142851	15.0661	0.347655	6.05015	0.139609	7.30956	0.337341	1.31002	0.0302291	0.415356	8.01016	8.20152	8.119	8.14527	7.59416	7.97618	8.26872	8.18915	8.45346	8.25469	8.05389	8.17589	8.16059	7.96563	7.92208	7.81926
654	7028592	ENSRNOT00000024251 // Hspbp1 // HSPA binding protein, cytoplasmic cochaperone 1 // 1q12	Hspbp1	ENSRNOT00000024251	ENSRNOT00000024251 // ENSEMBL // cdna:known chromosome:RGSC3.4:1:67882320:67905770:1 ge	0.019569	0.999952	-0.153834	-1.11252	XII * N down vs XII * D	0.916689	0.98057	0.0064474	1.00448	IO * N up vs IO * D	2.4e-07	3.21998e-06	0.101582	0.638662	0.00153186	0.00279855	0.0769173	0.999916	-0.160281	64.1882	0.693828	2.977	0.0321792	9.49251	0.205214	3.5207	0.0380563	0.194567	8.20192	8.28973	8.33093	8.36171	8.54326	8.35018	8.04025	8.31342	8.10496	8.17521	8.13789	8.38302	7.86526	7.8336	7.66243	8.05564
8089	7164435	NM_033233 // Prl3d4 // prolactin family 3, subfamily d, member 4 // 17p11 // 24282 ///	Prl3d4	NM_033233	NM_033233 // RefSeq // Rattus norvegicus prolactin family 3, subfamily d, member 4 (Prl	0.0195822	0.999952	-0.663175	-1.58356	XII * N down vs XII * D	0.477115	0.835641	-0.190265	-1.14097	IO * N down vs IO * D	0.0858257	0.203064	0.0324724	0.514975	0.0557147	0.0698442	0.21541	0.999916	-0.47291	3.30332	0.66376	5.36968	1.07897	3.4045	1.36818	1.64876	0.331298	3.61687	3.73123	3.56078	3.74926	5.87268	4.4146	4.00126	3.30693	3.13234	3.9589	3.73063	3.87378	3.34819	3.48509	3.83454	3.42031	3.58264
18047	7358570	---		---	ENSRNOT00000056363 // ENSEMBL // cdna:known chromosome:RGSC3.4:9:106143001:106143548:1	0.0196022	0.999952	0.187742	1.13898	XII * N up vs XII * D	0.223792	0.701527	0.0934804	1.06694	IO * N up vs IO * D	0.491801	0.693674	0.0147542	0.441162	2.91358e-06	1.96882e-05	0.377988	0.999916	0.0942616	0.492472	0.00793365	7.27228	0.117155	28.0942	0.905186	0.817031	0.0131622	0.289977	3.83121	3.83965	3.89672	4.47067	4.21246	4.06352	4.13576	3.91934	4.05668	4.6916	4.27062	4.36669	4.04324	3.82335	4.10878	4.33397
4487	7088556	FQ217730 // Fbxo40 // F-box protein 40 // 11q22 // 363790 /// ENSRNOT00000003340 // Fbx	Fbxo40	FQ217730	FQ217730 // GenBank // Rattus norvegicus TL0ACA19YJ19 mRNA sequence. // chr11 // 100 //	0.0196982	0.999952	-0.212529	-1.15872	XII * N down vs XII * D	0.451168	0.824081	-0.0647502	-1.0459	IO * N down vs IO * D	0.940714	0.971957	0.0305881	0.510106	0.00054594	0.00115145	0.227067	0.999916	-0.147779	0.00568781	0.000117637	5.5068	0.113893	11.7387	0.485566	1.56419	0.0323509	0.37228	4.31283	4.15011	4.18179	4.76414	4.33609	4.15252	3.87954	4.18276	3.92221	4.41297	4.02297	4.20184	4.13792	3.99054	4.20266	4.35818
14295	7285700	NM_001000408 // Olr833 // olfactory receptor 833 // 5q22 // 298397 /// ENSRNOT000000209	Olr833	NM_001000408	NM_001000408 // RefSeq // Rattus norvegicus olfactory receptor 833 (Olr833), mRNA. // c	0.0197498	0.999952	-0.251507	-1.19045	XII * N down vs XII * D	0.666864	0.904458	-0.0435593	-1.03065	IO * N down vs IO * D	0.934987	0.969288	0.0491996	0.560308	0.00719211	0.0109712	0.154473	0.999916	-0.207948	0.00684272	0.000198388	4.44852	0.128974	6.5729	0.381131	2.20946	0.0640579	0.521867	4.17948	4.32845	4.12468	4.3221	4.32436	4.0128	3.7331	4.04037	3.71533	4.02214	4.00667	4.26522	3.85685	4.16569	3.7472	4.48245
12842	7257144	ENSRNOT00000009563 // Bhlhe40 // basic helix-loop-helix family, member e40 // 4q41 // 7	Bhlhe40	ENSRNOT00000009563	ENSRNOT00000009563 // ENSEMBL // cdna:known chromosome:RGSC3.4:4:144139486:144145186:1	0.0199099	0.999952	0.186817	1.13825	XII * N up vs XII * D	2.50831e-05	0.0268582	0.415691	1.33394	IO * N up vs IO * D	0.0233766	0.0695841	1.73994e-05	0.0153328	2.15738e-10	8.71357e-08	0.0411759	0.999916	-0.228874	6.13781	0.0984792	33.5164	0.537759	97.7212	3.13581	4.83639	0.0775983	0.288804	9.11048	9.32039	9.16732	8.56558	8.57095	8.63175	9.28879	9.52901	9.34932	8.83387	8.7131	8.7733	8.95866	9.16152	9.05774	8.06413
6602	7131197	NM_001109099 // Naa30 // N(alpha)-acetyltransferase 30, NatC catalytic subunit // 15p14	Naa30	NM_001109099	NM_001109099 // RefSeq // Rattus norvegicus N(alpha)-acetyltransferase 30, NatC catalyt	0.0200707	0.999952	-0.129094	-1.09361	XII * N down vs XII * D	0.347021	0.772676	0.0494831	1.03489	IO * N up vs IO * D	0.00168586	0.00724534	0.28357	0.764351	2.62855e-08	1.14774e-06	0.0232822	0.999916	-0.178577	13.5958	0.104477	1.22177	0.00938869	53.5888	0.823606	6.14748	0.0472404	0.138321	6.22238	6.22146	6.24058	6.28723	6.67485	6.51875	6.02747	6.17752	6.11329	6.1119	6.42973	6.53077	6.07305	5.94383	5.8996	6.07646
16845	7335429	NM_001012123 // C1qtnf5 // C1q and tumor necrosis factor related protein 5 // 8q22 // 3	C1qtnf5	NM_001012123	NM_001012123 // RefSeq // Rattus norvegicus C1q and tumor necrosis factor related prote	0.0201744	0.999952	-0.174046	-1.12822	XII * N down vs XII * D	0.523897	0.851317	-0.0449511	-1.03165	IO * N down vs IO * D	0.216112	0.40631	0.0369633	0.528169	9.84807e-06	4.62175e-05	0.200718	0.999916	-0.129095	1.6435	0.0230009	5.07652	0.0710461	23.3994	0.654951	1.76404	0.0246878	0.251911	8.11313	8.10466	7.98182	8.27787	8.27122	8.47982	7.82443	7.99699	7.77888	7.92983	8.30168	8.35242	7.85622	8.18042	7.97529	8.22956
9802	7203018	NM_001077428 // Gtf2h2 // general transcription factor IIH, polypeptide 2 // 2q12 // 29	Gtf2h2	NM_001077428	NM_001077428 // RefSeq // Rattus norvegicus general transcription factor IIH, polypepti	0.0202171	0.999952	0.0880483	1.06293	XII * N up vs XII * D	0.00548011	0.280989	0.110414	1.07954	IO * N up vs IO * D	0.0175219	0.0549051	0.000777658	0.184093	8.73284e-06	4.24107e-05	0.654778	0.999916	-0.0223659	6.84037	0.0245195	16.2775	0.0583471	23.8349	0.170874	0.20673	0.000741028	0.0645215	5.92318	5.95475	5.9178	6.04221	6.1955	6.11962	5.98999	6.05831	6.09186	6.04012	6.24903	6.25204	5.96391	5.81505	5.94911	5.80461
2296	7055270	NM_001000740 // Olr125 // olfactory receptor 125 // 1q32 // 405004 /// ENSRNOT000000214	Olr125	NM_001000740	NM_001000740 // RefSeq // Rattus norvegicus olfactory receptor 125 (Olr125), mRNA. // c	0.0203838	0.999952	-0.190364	-1.14105	XII * N down vs XII * D	0.6039	0.881213	-0.04002	-1.02813	IO * N down vs IO * D	0.259449	0.462183	0.0442542	0.551032	0.779148	0.79156	0.175163	0.999916	-0.150344	1.35591	0.0227893	4.67807	0.0786262	0.253046	0.00850608	1.99221	0.0334838	0.302533	3.86014	3.73251	3.94857	3.74021	3.9115	3.84878	3.59087	3.831	3.58451	3.71661	3.62795	3.54859	3.60527	3.59587	3.50268	3.83362
5457	7106185	ENSRNOT00000059863 // Ivns1abp // influenza virus NS1A binding protein // 13q21 // 2890	Ivns1abp	ENSRNOT00000059863	ENSRNOT00000059863 // ENSEMBL // cdna:known chromosome:RGSC3.4:13:66223323:66235533:1 g	0.0204179	0.999952	0.156682	1.11472	XII * N up vs XII * D	0.318638	0.758481	-0.0639971	-1.04536	IO * N down vs IO * D	1.89028e-05	0.000141549	0.304552	0.776889	0.0031296	0.00525653	0.0215619	0.999916	0.220679	33.056	0.376612	1.11696	0.0127257	8.08132	0.184143	6.33202	0.0721415	0.205076	7.17622	7.42615	7.49502	7.27878	7.54402	7.34147	7.55925	7.63835	7.60046	7.34612	7.52825	7.52933	7.86655	7.81738	7.84485	7.49178
15993	7320514	ENSRNOT00000016623 // Adcy6 // adenylate cyclase 6 // 7q36 // 25289 /// NM_001134528 //	Adcy6	ENSRNOT00000016623	ENSRNOT00000016623 // ENSEMBL // cdna:known chromosome:RGSC3.4:7:137339933:137354805:-1	0.020461	0.999952	0.187422	1.13873	XII * N up vs XII * D	0.0486785	0.479579	-0.15789	-1.11565	IO * N down vs IO * D	0.204166	0.390236	0.781606	0.94798	0.000343445	0.000780034	0.00406667	0.999916	0.345312	1.73605	0.0283239	0.0791911	0.00129202	12.8347	0.418801	10.8267	0.176639	0.293673	4.40121	4.44741	4.17333	4.58571	4.39892	4.35076	4.3162	4.55984	4.34781	4.91663	4.541	4.80041	4.28144	4.28574	4.42183	4.71342
1096	7034886	NM_001000746 // Olr88 // olfactory receptor 88 // 1q32 // 405013	Olr88	NM_001000746	NM_001000746 // RefSeq // Rattus norvegicus olfactory receptor 88 (Olr88), mRNA. // chr	0.0204991	0.999952	-0.536045	-1.44999	XII * N down vs XII * D	0.964266	0.991274	-0.00970493	-1.00675	IO * N down vs IO * D	0.773233	0.886597	0.0858112	0.616831	0.0198351	0.0272153	0.0966249	0.999916	-0.52634	0.0855688	0.011428	3.30365	0.441215	4.91286	1.31226	3.07284	0.410389	2.40397	3.41813	3.47569	4.04978	3.41569	4.78643	4.21588	3.35682	3.22219	3.10289	4.10564	3.07012	3.28766	3.29006	3.0137	3.38562	4.33043
12887	7257717	NM_001024334 // LOC500300 // similar to hypothetical protein MGC6835 // 4q42 // 500300	LOC500300	NM_001024334	NM_001024334 // RefSeq // Rattus norvegicus similar to hypothetical protein MGC6835 (LO	0.0205214	0.999952	0.380274	1.30159	XII * N up vs XII * D	0.0262759	0.409999	-0.366958	-1.28963	IO * N down vs IO * D	3.80897e-05	0.000260291	0.950852	0.987957	0.00813536	0.0122338	0.00251555	0.999916	0.747232	29.3311	1.97221	0.00390653	0.000262674	6.36112	0.855439	12.3012	0.82713	1.21031	3.56648	3.5573	3.76449	3.74265	3.61759	3.97369	3.92173	3.76857	3.8931	4.4076	4.18649	4.32636	4.16495	4.55886	4.2864	4.65278
801	7030440	NM_001127450 // Alkbh6 // alkB, alkylation repair homolog 6 (E. coli) // 1q21 // 292780	Alkbh6	NM_001127450	NM_001127450 // RefSeq // Rattus norvegicus alkB, alkylation repair homolog 6 (E. coli)	0.020538	0.999952	-0.130332	-1.09455	XII * N down vs XII * D	0.178597	0.669474	0.0727294	1.0517	IO * N up vs IO * D	0.290294	0.500148	0.440521	0.837677	0.00288219	0.00488734	0.012341	0.999916	-0.203061	1.18707	0.00937872	0.622135	0.00491534	8.23834	0.130178	7.73126	0.0610828	0.142214	6.98973	6.79479	6.98818	6.96683	6.87439	6.88567	6.63375	6.78298	6.73091	6.88735	6.80268	6.87993	6.71013	6.73965	6.76049	6.98056
17146	7340511	NM_019333 // Pfkfb4 // 6-phosphofructo-2-kinase/fructose-2,6-biphosphatase 4 // 8q32 //	Pfkfb4	NM_019333	NM_019333 // RefSeq // Rattus norvegicus 6-phosphofructo-2-kinase/fructose-2,6-biphosph	0.0205389	0.999952	0.18516	1.13694	XII * N up vs XII * D	0.915716	0.980142	-0.00792286	-1.00551	IO * N down vs IO * D	2.43441e-05	0.000176896	0.104776	0.64194	0.164395	0.188198	0.0791618	0.999916	0.193083	31.6771	0.505137	2.91814	0.046534	1.99932	0.0637643	3.46325	0.0552267	0.287036	6.64868	6.83761	6.68423	6.5929	6.48629	6.5854	6.89879	6.89606	6.84383	6.56204	6.85756	6.8878	6.26925	6.56762	6.38644	6.60922
14537	7290814	NM_001109432 // Bmp8a // bone morphogenetic protein 8a // 5q36 // 680931 /// ENSRNOT000	Bmp8a	NM_001109432	NM_001109432 // RefSeq // Rattus norvegicus bone morphogenetic protein 8a (Bmp8a), mRNA	0.0205768	0.999952	0.190747	1.14135	XII * N up vs XII * D	0.113612	0.594571	-0.126514	-1.09165	IO * N down vs IO * D	0.212661	0.401642	0.555496	0.881004	1.62896e-06	1.34214e-05	0.00825211	0.999916	0.317261	1.66956	0.0282742	0.360901	0.00611191	30.5698	1.03541	8.80457	0.149106	0.304832	5.18948	5.27787	5.26284	5.72207	5.45396	5.48252	5.4186	5.29049	5.49864	5.89949	5.66413	5.76187	5.05523	5.38086	5.22561	6.07357
4223	7083515	NM_031983 // Smarcd2 // SWI/SNF related, matrix associated, actin dependent regulator o	Smarcd2	NM_031983	NM_031983 // RefSeq // Rattus norvegicus SWI/SNF related, matrix associated, actin depe	0.020629	0.999952	0.149149	1.10891	XII * N up vs XII * D	0.515211	0.846269	0.0395054	1.02776	IO * N up vs IO * D	0.510988	0.708267	0.0367897	0.528169	0.00374228	0.00616463	0.206391	0.999916	0.109644	0.449705	0.00466075	5.08707	0.0527224	7.74534	0.160545	1.7183	0.0178085	0.186552	6.74621	6.69663	6.76288	6.84151	6.57411	6.65136	6.83538	6.94127	6.75303	7.06541	6.77067	6.80183	6.73851	6.55824	6.59918	7.10202
1878	7047843	NM_001134545 // Ssc5d // scavenger receptor cysteine rich domain containing (5 domains)	Ssc5d	NM_001134545	NM_001134545 // RefSeq // Rattus norvegicus scavenger receptor cysteine rich domain con	0.0206339	0.999952	0.31551	1.24445	XII * N up vs XII * D	0.00016892	0.0761595	-0.594866	-1.51033	IO * N down vs IO * D	2.47308e-16	1.77577e-13	0.131807	0.662287	1.49654e-05	6.29084e-05	6.7924e-05	0.406281	0.910376	792.106	36.7398	2.49243	0.115605	21.9274	2.0341	26.4698	1.22773	0.834885	8.41696	8.23016	7.91398	8.29133	8.38871	8.73844	8.14802	8.51597	8.33068	9.00747	9.0429	8.82759	5.91946	6.08958	5.82732	6.41083
1032	7034340	ENSRNOT00000016478 // Alg8 // asparagine-linked glycosylation 8, alpha-1,3-glucosyltran	Alg8	ENSRNOT00000016478	ENSRNOT00000016478 // ENSEMBL // cdna:known chromosome:RGSC3.4:1:154607442:154628226:1	0.0208488	0.999952	-0.237453	-1.17891	XII * N down vs XII * D	0.559853	0.866251	0.0563988	1.03987	IO * N up vs IO * D	0.0677344	0.168268	0.191586	0.707663	0.0141199	0.020072	0.0409242	0.999916	-0.293852	3.77797	0.099642	1.84118	0.0485602	5.44831	0.287393	4.84993	0.127915	0.474741	7.44511	7.17171	7.4338	7.12856	7.41734	7.13299	6.8973	6.99056	7.28397	6.8742	7.10493	7.15383	7.3704	7.10769	6.89227	6.67815
18660	7370428	---		---	---	0.020928	0.999952	0.536331	1.45028	XII * N up vs XII * D	0.90921	0.977099	-0.0248165	-1.01735	IO * N down vs IO * D	0.471555	0.675858	0.107109	0.64596	7.08998e-05	0.000212382	0.0792204	0.999916	0.561147	0.540851	0.0728778	2.87648	0.387596	17.0185	4.58636	3.46178	0.466463	2.42544	4.79363	4.57747	4.27045	5.89834	5.34721	4.69636	5.57372	4.7635	5.57793	6.28728	5.13119	5.46782	4.99749	4.81115	4.57507	5.87282
2975	7066011	NM_053769 // Dusp1 // dual specificity phosphatase 1 // 10q12 // 114856 /// ENSRNOT0000	Dusp1	NM_053769	NM_053769 // RefSeq // Rattus norvegicus dual specificity phosphatase 1 (Dusp1), mRNA.	0.0211598	0.999952	-0.199852	-1.14858	XII * N down vs XII * D	0.0852944	0.554053	0.145899	1.10642	IO * N up vs IO * D	0.575415	0.757221	0.637653	0.908111	0.00248368	0.00428582	0.00659656	0.999916	-0.345751	0.325431	0.00611426	0.229514	0.00431215	8.52574	0.320366	9.42554	0.177089	0.338187	7.69004	7.69087	7.80493	7.30126	7.44646	7.48115	7.22347	7.32513	7.44413	7.30859	7.48547	7.42879	7.49644	7.66739	7.3533	7.07472
16093	7321679	---		---	---	0.0213722	0.999952	-0.167316	-1.12297	XII * N down vs XII * D	0.883849	0.970009	-0.00995902	-1.00693	IO * N down vs IO * D	0.229733	0.424013	0.0768747	0.60906	0.106466	0.126288	0.113062	0.999916	-0.157357	1.54563	0.0204313	3.52181	0.0465541	2.5433	0.0672388	2.77487	0.0366804	0.237938	3.33274	2.99981	3.24743	3.16742	3.05829	3.18977	2.85041	3.01238	2.92489	2.98474	3.17906	3.04008	2.98371	3.03918	2.86274	3.29571
12464	7250962	ENSRNOT00000014468 // Dlx6 // distal-less homeobox 6 // 4q13 // 500023	Dlx6	ENSRNOT00000014468	Evf2 // lncRNA Db // rn4 chr4:31,722,073-31,770,275 // chr4 // 100 // 73 // 112 // 112	0.0214803	0.999952	-0.114786	-1.08281	XII * N down vs XII * D	0.540105	0.858241	0.0288245	1.02018	IO * N up vs IO * D	0.0518684	0.13576	0.201693	0.70973	3.61726e-10	1.09575e-07	0.0399862	0.999916	-0.143611	4.33542	0.0270244	1.75606	0.0109462	91.7654	1.14402	4.90125	0.0305515	0.112201	5.50264	5.45526	5.46937	6.08686	5.63251	5.57091	5.28963	5.31421	5.43237	5.92435	5.49562	5.57266	5.12583	5.36317	5.26666	5.99539
5943	7115995	ENSRNOT00000002867 // Tgfbr3 // transforming growth factor, beta receptor III // 14p22	Tgfbr3	ENSRNOT00000002867	ENSRNOT00000002867 // ENSEMBL // cdna:known chromosome:RGSC3.4:14:3051039:3240286:1 gen	0.0215161	0.999952	0.122402	1.08855	XII * N up vs XII * D	0.0631427	0.513539	0.097501	1.06992	IO * N up vs IO * D	0.000460959	0.00235103	0.00520775	0.346951	2.43458e-05	9.11711e-05	0.723128	0.999916	0.024901	18.2312	0.129307	10.1	0.0716351	20.2996	0.287955	0.12951	0.000918564	0.127667	6.16285	6.1569	6.3314	6.23915	6.1131	5.92567	6.33409	6.47054	6.40248	6.24936	6.07646	6.13054	6.11856	6.28414	6.12705	5.97462
6692	7132640	NM_001107269 // Wdfy2 // WD repeat and FYVE domain containing 2 // 15p12 // 305956 ///	Wdfy2	NM_001107269	NM_001107269 // RefSeq // Rattus norvegicus WD repeat and FYVE domain containing 2 (Wdf	0.0215282	0.999952	0.145382	1.10602	XII * N up vs XII * D	0.962374	0.991091	0.00279742	1.00194	IO * N up vs IO * D	2.71707e-07	3.54034e-06	0.0881874	0.620331	0.000517639	0.00110098	0.0998782	0.999916	0.142585	63.078	0.631277	3.2501	0.0325266	11.8617	0.237422	3.00931	0.0301168	0.180142	7.09527	7.07872	7.23177	7.17972	6.98262	6.98839	7.2812	7.44511	7.44523	7.15328	7.01091	7.09304	6.92499	6.84564	6.93666	6.959
16551	7331413	NM_001191069 // Endou // endonuclease, poly(U)-specific // 7q36 // 680317 /// ENSRNOT00	Endou	NM_001191069	NM_001191069 // RefSeq // Rattus norvegicus endonuclease, poly(U)-specific (Endou), mRN	0.0216709	0.999952	-0.117072	-1.08453	XII * N down vs XII * D	0.0312017	0.431121	-0.110189	-1.07937	IO * N down vs IO * D	0.536971	0.72743	0.00299149	0.29055	5.34853e-08	1.71675e-06	0.918424	0.999916	-0.00688311	0.396192	0.00257769	11.7595	0.0765091	48.8384	0.635501	0.0107882	7.01899e-05	0.117111	4.70503	4.66457	4.70046	5.12693	4.9031	4.87223	4.60608	4.51694	4.55392	4.98013	4.72792	4.8849	4.62594	4.75469	4.67223	5.22078
12487	7251755	NM_001024320 // Hyal6 // hyaluronoglucosaminidase 6 // 4q22 // 500051 /// ENSRNOT000000	Hyal6	NM_001024320	NM_001024320 // RefSeq // Rattus norvegicus hyaluronoglucosaminidase 6 (Hyal6), mRNA. /	0.0217809	0.999952	-0.11292	-1.08141	XII * N down vs XII * D	0.583389	0.873857	0.0254245	1.01778	IO * N up vs IO * D	0.902849	0.954444	0.188311	0.707081	9.25871e-06	4.43207e-05	0.0443152	0.999916	-0.138344	0.0153253	9.2941e-05	1.86998	0.0113406	23.6223	0.286518	4.67507	0.0283522	0.109162	3.24864	3.28926	3.20412	3.60526	3.38157	3.5123	3.18496	3.17999	3.19639	3.40657	3.21688	3.37884	3.22123	3.24781	3.18376	3.44143
2496	7057999	NM_001170476 // Nkx1-2 // NK1 homeobox 2 // 1q41 // 293568 /// ENSRNOT00000022904 // Nk	Nkx1-2	NM_001170476	NM_001170476 // RefSeq // Rattus norvegicus NK1 homeobox 2 (Nkx1-2), mRNA. // chr1 // 1	0.0217997	0.999952	-0.302379	-1.23318	XII * N down vs XII * D	0.933743	0.983803	0.010279	1.00715	IO * N up vs IO * D	0.793455	0.899679	0.105477	0.642413	0.000116259	0.000318845	0.0847176	0.999916	-0.312658	0.0706205	0.0030721	2.90551	0.126394	15.6273	1.35962	3.32888	0.144811	0.783027	4.95008	4.83417	5.26737	5.31047	5.158	5.09714	4.54778	4.88237	4.56433	5.12155	4.89526	4.79168	4.41738	4.69278	4.84463	5.693
11091	7229514	NM_031619 // Prg2 // proteoglycan 2, bone marrow // 3q24 // 58826 /// ENSRNOT0000001116	Prg2	NM_031619	NM_031619 // RefSeq // Rattus norvegicus proteoglycan 2, bone marrow (Prg2), mRNA. // c	0.0219541	0.999952	-0.19002	-1.14078	XII * N down vs XII * D	0.462202	0.829168	-0.0576388	-1.04076	IO * N down vs IO * D	0.38414	0.597171	0.0338554	0.518277	8.08445e-09	6.22694e-07	0.235395	0.999916	-0.132381	0.795741	0.013707	5.2747	0.0908594	62.3497	2.14801	1.5071	0.0259606	0.310059	4.63278	4.65418	4.9033	5.41685	5.46674	5.18117	4.59201	4.55189	4.81272	5.34295	4.81009	5.00525	4.78385	4.72821	4.79652	5.57081
15197	7303954	NM_001008520 // Abhd1 // abhydrolase domain containing 1 // 6q14 // 313917 /// ENSRNOT0	Abhd1	NM_001008520	NM_001008520 // RefSeq // Rattus norvegicus abhydrolase domain containing 1 (Abhd1), mR	0.0220254	0.999952	-0.160056	-1.11733	XII * N down vs XII * D	0.85893	0.964159	-0.0116591	-1.00811	IO * N down vs IO * D	0.000567035	0.00280365	0.0750646	0.606005	0.122909	0.143952	0.119885	0.999916	-0.148397	17.4434	0.213447	3.56962	0.0436799	2.36056	0.0577703	2.66597	0.0326223	0.220258	8.47999	8.62042	8.30822	8.3792	8.38027	8.44877	8.19615	8.26708	8.30414	8.28099	8.33508	8.2731	8.22344	8.25144	8.11561	8.13256
6835	7135990	---		---	---	0.022138	0.999952	-0.192311	-1.14259	XII * N down vs XII * D	0.188053	0.679763	-0.106416	-1.07655	IO * N down vs IO * D	0.1844	0.363157	0.0136623	0.440716	1.90084e-07	3.43444e-06	0.442203	0.999916	-0.0858953	1.9052	0.033722	7.46858	0.132194	41.2373	1.4598	0.61749	0.0109296	0.3186	4.42555	4.37491	4.36196	5.24336	4.71523	4.71167	4.2095	4.38524	4.25813	4.58432	4.69022	4.5514	4.17788	4.17145	4.3064	5.069
2345	7055461	NM_001008346 // Rrp8 // ribosomal RNA processing 8, methyltransferase, homolog (yeast)	Rrp8	NM_001008346	NM_001008346 // RefSeq // Rattus norvegicus ribosomal RNA processing 8, methyltransfera	0.0224075	0.999952	0.162561	1.11927	XII * N up vs XII * D	0.780343	0.939484	-0.0186534	-1.01301	IO * N down vs IO * D	0.840797	0.924905	0.137629	0.668557	0.478403	0.504367	0.0660838	0.999916	0.181214	0.0415342	0.000527746	2.41441	0.0306783	0.768345	0.0195256	3.82851	0.0486462	0.228713	6.24335	6.35208	6.45198	6.40723	6.42959	6.41418	6.67965	6.62329	6.61611	6.38013	6.47342	6.50116	6.38147	6.60003	6.4434	6.39609
13942	7278733	NM_057114 // Prdx1 // peroxiredoxin 1 // 5q36 // 117254 /// BC088118 // Prdx1 // peroxi	Prdx1	NM_057114	NM_057114 // RefSeq // Rattus norvegicus peroxiredoxin 1 (Prdx1), mRNA. // chr5 // 95 /	0.0226768	0.999952	-0.502631	-1.4168	XII * N down vs XII * D	0.898542	0.97451	-0.0264077	-1.01847	IO * N down vs IO * D	0.00116764	0.00525213	0.0818281	0.612489	0.000325209	0.000746529	0.114398	0.999916	-0.476223	14.8387	1.81085	3.39743	0.414608	12.9675	3.16499	2.75295	0.335958	2.19664	9.49242	9.14548	9.38475	8.53761	10.0418	10.1804	8.82897	9.08194	8.70571	8.61339	9.41988	9.11677	9.41668	9.43463	10.7705	8.92304
12398	7249205	BC088309 // LOC682097 // similar to TBP-associated factor 4 // --- // 682097	LOC682097	BC088309	BC088309 // GenBank // Rattus norvegicus similar to TBP-associated factor 4, mRNA (cDNA	0.0228356	0.999952	0.161527	1.11847	XII * N up vs XII * D	0.0132136	0.348469	0.180618	1.13337	IO * N up vs IO * D	0.00200385	0.00842336	0.00162273	0.246312	0.00105556	0.00202537	0.838569	0.999916	-0.0190911	13.0294	0.164655	13.7225	0.173414	10.2738	0.259664	0.0427226	0.000539895	0.22747	7.35875	7.23503	7.0292	7.14416	7.40325	7.20591	7.30248	7.20591	7.25689	7.52747	7.555	7.49771	7.46802	7.1915	7.24369	7.26555
8383	7171443	ENSRNOT00000022845 // Grp // gastrin releasing peptide // 18q12.1 // 171101 /// NM_1335	Grp	ENSRNOT00000022845	ENSRNOT00000022845 // ENSEMBL // cdna:known chromosome:RGSC3.4:18:62162526:62176328:1 g	0.0228445	0.999952	-0.311997	-1.24142	XII * N down vs XII * D	0.296021	0.746333	-0.136621	-1.09933	IO * N down vs IO * D	0.184262	0.363074	0.0216467	0.470476	1.00197e-05	4.68417e-05	0.338654	0.999916	-0.175376	1.90646	0.0898986	6.32253	0.298137	23.3372	2.20092	0.966216	0.0455616	0.848785	4.60653	4.73179	4.84087	5.7964	5.04402	5.15655	4.45647	4.61491	4.48387	4.80223	5.08719	4.85951	4.78932	4.70196	4.56123	5.64443
17343	7344093	ENSRNOT00000011226 // Chek1 // checkpoint kinase 1 // 8q21 // 140583 /// NM_080400 // C	Chek1	ENSRNOT00000011226	ENSRNOT00000011226 // ENSEMBL // cdna:known chromosome:RGSC3.4:8:37954323:37974749:-1 g	0.0229424	0.999952	0.148277	1.10825	XII * N up vs XII * D	0.588513	0.876037	-0.033259	-1.02332	IO * N down vs IO * D	0.00810669	0.0283537	0.192071	0.707663	0.939866	0.943028	0.0463769	0.999916	0.181536	8.85324	0.0944482	1.83697	0.0195972	0.0622317	0.0013278	4.5761	0.0488188	0.192028	4.18509	4.25494	4.5297	4.33279	4.06454	4.32221	4.33298	4.51691	4.44438	4.38593	4.40521	4.49351	4.57504	4.40963	4.48933	4.50472
5915	7115592	NM_001014132 // Traf3ip3 // TRAF3 interacting protein 3 // 13q27 // 360900 /// ENSRNOT0	Traf3ip3	NM_001014132	NM_001014132 // RefSeq // Rattus norvegicus TRAF3 interacting protein 3 (Traf3ip3), mRN	0.0229497	0.999952	-0.115258	-1.08317	XII * N down vs XII * D	0.576155	0.870388	0.026723	1.0187	IO * N up vs IO * D	0.623379	0.789692	0.196257	0.708109	3.90391e-07	5.36523e-06	0.0451961	0.999916	-0.141981	0.249643	0.0016094	1.80116	0.0116117	37.3765	0.481917	4.63215	0.0298625	0.116042	4.50545	4.6775	4.57317	4.98384	4.82107	4.89855	4.48383	4.56063	4.50932	4.79162	4.79232	4.6303	4.43032	4.53751	4.67352	4.82209
10953	7226642	NM_001000389 // Olr420 // olfactory receptor 420 // 3q11 // 296682 /// ENSRNOT000000104	Olr420	NM_001000389	NM_001000389 // RefSeq // Rattus norvegicus olfactory receptor 420 (Olr420), mRNA. // c	0.0229724	0.999952	-0.372686	-1.29476	XII * N down vs XII * D	0.3352	0.767693	-0.150309	-1.10981	IO * N down vs IO * D	0.41177	0.623051	0.0246752	0.484188	0.00541699	0.00853398	0.311067	0.999916	-0.222377	0.706083	0.0476108	6.00906	0.405188	7.07116	0.95361	1.08641	0.0732559	1.21373	4.63619	3.70634	4.45109	4.8047	4.2707	4.32127	3.77986	4.02948	3.95391	4.48084	3.72662	3.98346	4.24502	4.2781	3.50115	4.57924
8371	7171104	---		---	---	0.0230224	0.999952	0.191864	1.14224	XII * N up vs XII * D	0.647957	0.898052	-0.0363035	-1.02548	IO * N down vs IO * D	0.401343	0.613485	0.173934	0.69757	5.38008e-08	1.72403e-06	0.0524482	0.999916	0.228167	0.738818	0.0132147	2.00421	0.0358477	48.8006	1.74572	4.31173	0.0771205	0.321952	3.84286	3.91816	3.92067	4.68116	4.17165	4.02049	3.91535	4.13492	4.19526	4.98712	4.22723	4.2463	3.90762	4.0912	4.17909	4.91275
2991	7066639	---		---	---	0.023088	0.999952	-0.141475	-1.10303	XII * N down vs XII * D	0.0264922	0.410557	-0.139404	-1.10145	IO * N down vs IO * D	0.0185385	0.0574453	0.00276514	0.28642	9.56597e-05	0.00027161	0.979895	0.999916	-0.0020715	6.7008	0.0652374	12.0041	0.116869	16.1668	0.314793	0.000652973	6.35719e-06	0.175244	3.47549	3.33228	3.42939	3.81108	3.69588	3.54294	3.33168	3.36531	3.2739	3.43919	3.50081	3.52731	3.43858	3.6698	3.46073	3.94915
8952	7184026	NM_001100504 // Gadd45gip1 // growth arrest and DNA-damage-inducible, gamma interacting	Gadd45gip1	NM_001100504	NM_001100504 // RefSeq // Rattus norvegicus growth arrest and DNA-damage-inducible, gam	0.0231906	0.999952	-0.177893	-1.13123	XII * N down vs XII * D	0.460447	0.829168	0.0547513	1.03868	IO * N up vs IO * D	0.000589788	0.00290135	0.243065	0.733913	9.20348e-05	0.000263586	0.0349963	0.999916	-0.232644	17.2958	0.266697	1.45679	0.0224632	16.2751	0.501914	5.19962	0.0801766	0.277555	7.33987	7.02485	7.18778	7.22792	7.56891	7.46771	7.02373	7.09811	7.02867	6.7912	7.39101	7.41696	6.81575	7.03084	7.00611	6.90732
15717	7315160	---		---	FQ224651 // GenBank // Rattus norvegicus TL0ACA59YM09 mRNA sequence. // chr7 // 100 //	0.0232429	0.999952	0.0971987	1.06969	XII * N up vs XII * D	0.0216922	0.387629	0.0997323	1.07157	IO * N up vs IO * D	0.489573	0.691487	0.00238584	0.279296	0.0629435	0.0781132	0.964265	0.999916	-0.00253364	0.49763	0.0022928	12.469	0.0574501	3.23749	0.0298331	0.00206387	9.50916e-06	0.0829339	5.9164	5.89131	5.96704	5.84738	6.01972	6.01935	6.09407	5.97903	6.07914	5.98862	6.05367	6.04986	6.02623	5.89088	5.8078	5.82416
1954	7049184	NM_001191621 // Map3k10 // mitogen activated protein kinase kinase kinase 10 // 1q21 //	Map3k10	NM_001191621	NM_001191621 // RefSeq // Rattus norvegicus mitogen activated protein kinase kinase kin	0.023304	0.999952	0.0971862	1.06969	XII * N up vs XII * D	0.14649	0.634556	0.0602393	1.04264	IO * N up vs IO * D	0.282138	0.491051	0.0112985	0.42205	0.00532724	0.00840831	0.516209	0.999916	0.0369469	1.2293	0.00566826	7.96198	0.0367124	7.10102	0.0654851	0.438559	0.00202218	0.0829974	7.49347	7.56908	7.51509	7.46318	7.44729	7.249	7.58288	7.45867	7.55462	7.71006	7.55646	7.45754	7.53035	7.48337	7.60592	7.55005
16069	7321415	NM_031127 // Suox // sulfite oxidase // 7q11 // 81805 /// ENSRNOT00000008018 // Suox //	Suox	NM_031127	NM_031127 // RefSeq // Rattus norvegicus sulfite oxidase (Suox), nuclear gene encoding	0.0234091	0.999952	-0.278481	-1.21292	XII * N down vs XII * D	0.751359	0.931214	-0.0366269	-1.02571	IO * N down vs IO * D	0.314324	0.52569	0.0645019	0.587798	0.0235772	0.0318531	0.14801	0.999916	-0.241854	1.07146	0.0406357	3.87835	0.147089	4.64824	0.352576	2.28473	0.08665	0.682663	7.57708	7.68452	7.47267	7.60971	7.57062	7.34083	7.17752	7.67194	7.23503	7.18236	7.13556	7.18215	7.84829	7.59718	7.61968	7.16244
15463	7310678	NM_053620 // Cdc42bpb // CDC42 binding protein kinase beta (DMPK-like) // 6q32 // 11396	Cdc42bpb	NM_053620	NM_053620 // RefSeq // Rattus norvegicus CDC42 binding protein kinase beta (DMPK-like)	0.0234308	0.999952	0.134929	1.09804	XII * N up vs XII * D	0.500248	0.840729	0.0379537	1.02666	IO * N up vs IO * D	0.00629896	0.0227789	0.0387482	0.534521	2.15741e-06	1.62619e-05	0.227074	0.999916	0.0969753	9.55571	0.0851087	4.97113	0.0442757	29.3536	0.52288	1.56414	0.0139311	0.160318	7.32467	7.32707	7.25642	6.80222	7.08547	7.08807	7.45303	7.27379	7.44611	7.14011	7.15836	7.22209	7.58609	7.5167	7.28579	6.99621
8740	7180064	ENSRNOT00000004590 // Il15 // interleukin 15 // 19q11 // 25670 /// NM_013129 // Il15 //	Il15	ENSRNOT00000004590	ENSRNOT00000004590 // ENSEMBL // cdna:known chromosome:RGSC3.4:19:27432935:27499255:1 g	0.0235181	0.999952	0.151407	1.11065	XII * N up vs XII * D	0.598599	0.880001	-0.0331983	-1.02328	IO * N down vs IO * D	0.000556135	0.00276032	0.19137	0.707663	0.0112581	0.0163589	0.048149	0.999916	0.184605	17.5164	0.196729	1.84306	0.0206996	5.81653	0.130652	4.495	0.0504838	0.20216	5.26108	5.29822	5.14039	5.17631	5.57183	5.46688	5.32745	5.57395	5.50736	5.40388	5.55538	5.45514	5.1284	5.09058	5.14851	5.39098
13626	7271485	AF009329 // Bhlhe41 // basic helix-loop-helix family, member e41 // 4q43 // 117095	Bhlhe41	AF009329	AF009329 // GenBank // Rattus norvegicus enhancer-of-split and hairy-related protein 1	0.0235477	0.999952	0.302331	1.23313	XII * N up vs XII * D	0.00261024	0.220697	0.431914	1.34902	IO * N up vs IO * D	0.210877	0.399207	0.000512552	0.14613	2.47355e-05	9.22028e-05	0.465818	0.999916	-0.129583	1.68324	0.0754141	17.8253	0.798627	20.248	1.81434	0.555203	0.0248748	0.806455	7.30215	7.19768	7.19628	6.32839	7.15451	7.29987	7.46971	7.42504	7.57272	7.10107	7.43163	7.29269	7.36641	7.38609	7.43535	6.46671
6350	7124710	NM_080910 // Paics // phosphoribosylaminoimidazole carboxylase, phosphoribosylaminoimid	Paics	NM_080910	NM_080910 // RefSeq // Rattus norvegicus phosphoribosylaminoimidazole carboxylase, phos	0.0235925	0.999952	-0.206919	-1.15422	XII * N down vs XII * D	0.365072	0.782433	-0.0787196	-1.05608	IO * N down vs IO * D	0.00152203	0.00663094	0.0274878	0.498832	2.72022e-11	2.63685e-08	0.295846	0.999916	-0.128199	13.9364	0.292694	5.75481	0.120864	125.331	5.26444	1.15923	0.0243463	0.378039	9.98662	9.56602	9.66207	10.4175	11.1191	10.8419	9.6072	9.78265	9.5092	10.108	10.8299	10.5148	10.0452	10.0334	9.95746	10.4639
6412	7126572	---		---	GENSCAN00000014080 // ENSEMBL // cdna:genscan chromosome:RGSC3.4:14:71506934:71518436:-	0.0235937	0.999952	-0.213348	-1.15938	XII * N down vs XII * D	0.616055	0.886043	-0.0445727	-1.03138	IO * N down vs IO * D	0.611562	0.781847	0.0500083	0.560781	0.000355766	0.000804342	0.186091	0.999916	-0.168775	0.267121	0.00596426	4.41352	0.0985448	12.7494	0.569334	1.88986	0.0421967	0.401903	3.9041	3.69295	3.73154	4.38863	3.84715	3.59531	3.61845	3.58259	3.6399	3.71646	3.58472	3.73747	3.619	3.64709	3.81262	4.10219
9071	7186424	NM_001201369 // Sult5a1 // sulfotransferase family 5A, member 1 // 19q12 // 292077 ///	Sult5a1	NM_001201369	NM_001201369 // RefSeq // Rattus norvegicus sulfotransferase family 5A, member 1 (Sult5	0.0236378	0.999952	-0.258401	-1.19615	XII * N down vs XII * D	0.0511232	0.483476	-0.221147	-1.16566	IO * N down vs IO * D	6.76734e-05	0.000430724	0.00470893	0.331061	0.00010813	0.000300116	0.805079	0.999916	-0.0372538	26.4875	0.868199	10.3932	0.340665	15.8265	1.03751	0.0627231	0.00205592	0.589999	5.19123	5.29939	5.38298	6.09504	5.8527	5.79155	5.07592	5.26925	5.30252	5.95484	5.16425	5.29571	5.79657	5.84646	5.70447	6.27157
17106	7339973	NM_001108777 // Pik3r4 // phosphoinositide-3-kinase, regulatory subunit 4 // 8q32 // 36	Pik3r4	NM_001108777	NM_001108777 // RefSeq // Rattus norvegicus phosphoinositide-3-kinase, regulatory subun	0.0236824	0.999952	0.0782994	1.05577	XII * N up vs XII * D	0.972648	0.992825	-0.00111536	-1.00077	IO * N down vs IO * D	1.56521e-09	4.31692e-08	0.104114	0.64194	0.0738621	0.0904475	0.0951746	0.999916	0.0794148	124.973	0.376394	2.93016	0.00882505	3.02191	0.0182028	3.10198	0.00934253	0.0542124	6.59753	6.6438	6.66237	6.60762	6.63008	6.64422	6.6837	6.67897	6.68461	6.69605	6.73035	6.78174	6.41418	6.30903	6.31354	6.40881
9515	7196919	NM_001039044 // Cdc42se1 // CDC42 small effector 1 // 2q34 // 499672 /// ENSRNOT0000002	Cdc42se1	NM_001039044	NM_001039044 // RefSeq // Rattus norvegicus CDC42 small effector 1 (Cdc42se1), mRNA. //	0.0238779	0.999952	-0.188587	-1.13965	XII * N down vs XII * D	0.922381	0.981783	0.00764721	1.00531	IO * N up vs IO * D	0.0936165	0.21741	0.113542	0.651844	0.0179764	0.0249202	0.08799	0.999916	-0.196234	3.13387	0.0549304	2.76695	0.0484989	5.0658	0.177586	3.25449	0.0570444	0.315503	7.22332	7.19442	7.13194	7.18759	7.30994	7.37553	7.0822	6.996	6.98942	6.80702	7.29723	7.11935	7.49196	7.47906	7.12614	7.00692
5952	7116150	---		---	---	0.0239715	0.999952	-0.215032	-1.16073	XII * N down vs XII * D	0.822744	0.953381	0.0200745	1.01401	IO * N up vs IO * D	0.000416193	0.00214423	0.133674	0.663135	0.237456	0.263905	0.0743939	0.999916	-0.235106	18.6268	0.425124	2.46697	0.0563045	1.55898	0.0711624	3.58768	0.0818827	0.41082	3.29698	3.76245	3.63083	3.60685	3.75704	3.65288	3.32645	3.55699	3.32058	3.24347	3.27375	3.6956	3.28074	3.19195	3.42193	3.06836
6282	7123445	ENSRNOT00000065429 // Anxa3 // annexin A3 // 14p22 // 25291 /// NM_012823 // Anxa3 // a	Anxa3	ENSRNOT00000065429	ENSRNOT00000065429 // ENSEMBL // cdna:known chromosome:RGSC3.4:14:14245112:14297100:-1	0.0240127	0.999952	0.227704	1.17097	XII * N up vs XII * D	0.347867	0.773255	-0.0901715	-1.0645	IO * N down vs IO * D	1.85661e-09	5.03415e-08	0.309403	0.779415	1.82173e-05	7.29556e-05	0.0264523	0.999916	0.317876	122.306	3.13221	1.09412	0.0280201	21.2591	1.08888	5.84482	0.149684	0.460974	6.77425	7.01198	7.18924	6.6828	6.69901	7.20971	7.20166	7.37291	7.29932	6.73384	7.1628	7.16268	7.89442	8.02969	7.85726	7.18855
15974	7319930	---		---	---	0.0241544	0.999952	-0.428125	-1.34548	XII * N down vs XII * D	0.903074	0.975601	0.0217486	1.01519	IO * N up vs IO * D	0.922421	0.962848	0.117959	0.652376	0.0946697	0.113392	0.0857976	0.999916	-0.449874	0.00975347	0.00088505	2.69595	0.244636	2.69491	0.489083	3.30396	0.299808	1.63336	5.21028	4.62662	5.01925	5.7705	5.44916	5.11388	5.35417	4.47119	4.45055	5.09637	4.69144	4.5572	5.18581	4.91317	4.62918	4.83244
18145	7361254	NM_001009714 // Mitd1 // MIT, microtubule interacting and transport, domain containing	Mitd1	NM_001009714	NM_001009714 // RefSeq // Rattus norvegicus MIT, microtubule interacting and transport,	0.0241735	0.999952	-0.219744	-1.16453	XII * N down vs XII * D	0.0898286	0.562686	-0.162062	-1.11889	IO * N down vs IO * D	0.706666	0.845167	0.0076009	0.383747	1.10265e-05	5.0299e-05	0.655258	0.999916	-0.0576816	0.146205	0.00349621	9.03053	0.215948	22.995	1.09977	0.206112	0.00492878	0.430436	7.13894	7.10389	7.29174	6.63979	7.64027	7.34305	6.9385	6.99362	7.005	6.54723	7.24453	7.11033	7.0369	7.00832	7.02379	6.72738
5620	7109153	NM_021865 // Batf3 // basic leucine zipper transcription factor, ATF-like 3 // 13q27 //	Batf3	NM_021865	NM_021865 // RefSeq // Rattus norvegicus basic leucine zipper transcription factor, ATF	0.0244861	0.999952	0.202147	1.15041	XII * N up vs XII * D	0.593936	0.878175	0.0452509	1.03186	IO * N up vs IO * D	0.152995	0.317366	0.0489872	0.560308	9.20528e-06	4.41019e-05	0.197239	0.999916	0.156896	2.22634	0.0452814	4.45783	0.0906678	23.6433	0.961762	1.79289	0.0364657	0.366102	5.65846	5.56499	5.63588	5.97542	5.86415	5.90105	5.66176	5.89967	5.90701	6.48942	5.78945	6.06552	5.53187	5.61905	5.72111	6.31091
10453	7217363	NM_001014031 // Ftsjd2 // FtsJ methyltransferase domain containing 2 // 20p12 // 309656	Ftsjd2	NM_001014031	NM_001014031 // RefSeq // Rattus norvegicus FtsJ methyltransferase domain containing 2	0.0248412	0.999952	0.145775	1.10632	XII * N up vs XII * D	0.178219	0.66917	0.0844674	1.0603	IO * N up vs IO * D	0.0716821	0.176112	0.0141297	0.441162	7.40024e-09	5.97786e-07	0.478679	0.999916	0.0613076	3.66267	0.0389611	7.38245	0.0785296	63.0543	1.34146	0.523431	0.00556791	0.191472	8.28113	8.43143	8.38161	7.68975	7.72554	7.96295	8.45064	8.52996	8.38067	7.92113	7.99245	8.07221	8.27742	8.28323	8.1096	7.66844
18378	7367516	AJ627626 // St6gal2 // ST6 beta-galactosamide alpha-2,6-sialyltranferase 2 // 9q11 // 3	St6gal2	AJ627626	AJ627626 // GenBank // Rattus norvegicus partial mRNA for beta-galactosamide alpha-2,6-	0.0248538	0.999952	0.12377	1.08958	XII * N up vs XII * D	0.272881	0.734727	0.0579038	1.04095	IO * N up vs IO * D	0.383314	0.596221	0.0211844	0.469341	0.15042	0.173415	0.372092	0.999916	0.0658662	0.798571	0.00612489	6.37475	0.0488932	2.10843	0.0323426	0.837924	0.00642672	0.138057	4.89519	4.87031	4.82821	4.9086	4.89519	4.68495	4.88813	4.89519	4.89519	5.03627	4.89082	5.21948	4.72171	4.88086	4.81753	4.94598
18204	7363135	XM_001072031 // RGD1559859 // RGD1559859 // 9q32 // 363244 /// XM_237211 // Ccnyl1 // c	RGD1559859	XM_001072031	XM_001072031 // RefSeq // PREDICTED: Rattus norvegicus RGD1559859 (RGD1559859), mRNA. /	0.0249197	0.999952	-0.221311	-1.16579	XII * N down vs XII * D	0.0893596	0.561015	0.16446	1.12075	IO * N up vs IO * D	0.339032	0.551827	0.664013	0.916069	4.10897e-07	5.50142e-06	0.00773955	0.999916	-0.385771	0.964667	0.0236805	0.195042	0.00478785	37.1135	1.82211	8.98064	0.220455	0.441861	4.76288	4.73442	4.54135	5.5052	5.18133	5.03742	4.63366	4.46688	4.41391	5.13089	4.72852	5.06089	4.27709	4.69955	4.38616	5.11857
644	7028479	NM_001008964 // Vom1r38 // vomeronasal 1 receptor 38 // 1q12 // 494307 /// ENSRNOT00000	Vom1r38	NM_001008964	NM_001008964 // RefSeq // Rattus norvegicus vomeronasal 1 receptor 38 (Vom1r38), mRNA.	0.024993	0.999952	-0.296337	-1.22802	XII * N down vs XII * D	0.162576	0.650685	0.178682	1.13185	IO * N up vs IO * D	0.00800593	0.0280316	0.503809	0.860569	0.0209018	0.028563	0.0130541	0.999916	-0.475019	8.88755	0.391621	0.465372	0.0205062	4.83212	0.425846	7.58576	0.334259	0.793153	4.57553	4.31401	4.8642	5.25482	4.64041	4.43686	4.35136	4.2641	4.36802	4.39436	4.50311	4.42688	3.9497	4.02358	4.16922	4.70385
3952	7079740	NM_001000495 // Olr1504 // olfactory receptor 1504 // 10q24 // 303296 /// ENSRNOT000000	Olr1504	NM_001000495	NM_001000495 // RefSeq // Rattus norvegicus olfactory receptor 1504 (Olr1504), mRNA. //	0.025078	0.999952	-0.294491	-1.22645	XII * N down vs XII * D	0.0462082	0.473237	-0.261264	-1.19853	IO * N down vs IO * D	0.862323	0.935213	0.00454082	0.331061	0.729581	0.744795	0.848552	0.999916	-0.0332273	0.0309467	0.00134852	10.4999	0.457541	0.320872	0.0279644	0.0375336	0.00163555	0.784361	3.13784	3.2938	3.6116	3.68104	3.30314	3.07957	3.10591	3.19423	2.93836	2.93035	3.27744	2.89376	3.17236	3.20304	3.28715	3.35951
7833	7157786	---		---	---	0.0251016	0.999952	-0.520279	-1.43423	XII * N down vs XII * D	0.991109	0.997933	0.00243636	1.00169	IO * N up vs IO * D	0.980765	0.992333	0.104694	0.64194	0.00613468	0.00953295	0.101698	0.999916	-0.522715	0.000597663	8.13184e-05	2.91962	0.397245	6.85052	1.86417	2.97482	0.404756	2.44909	3.4041	3.52	3.02518	5.36357	4.08338	3.36861	3.1203	2.97579	3.49009	3.34377	3.26178	3.45144	3.29851	3.46042	3.37201	3.77168
2969	7065949	---		---	---	0.0251128	0.999952	0.294882	1.22678	XII * N up vs XII * D	0.808813	0.949583	-0.030011	-1.02102	IO * N down vs IO * D	0.0437725	0.117995	0.140501	0.671076	0.000186306	0.000469613	0.0747924	0.999916	0.324893	4.702	0.205549	2.37738	0.103928	14.3702	1.25639	3.57692	0.156366	0.786875	6.48445	6.1839	6.25139	5.77677	5.92482	5.85519	6.713	6.53601	6.59677	6.286	6.11161	6.00242	6.89154	6.88589	6.37001	6.22586
16434	7329590	NM_001034932 // C1qtnf6 // C1q and tumor necrosis factor related protein 6 // 7q34 // 3	C1qtnf6	NM_001034932	NM_001034932 // RefSeq // Rattus norvegicus C1q and tumor necrosis factor related prote	0.0251157	0.999952	-0.404759	-1.32387	XII * N down vs XII * D	0.190625	0.682736	0.228163	1.17134	IO * N up vs IO * D	0.816385	0.912707	0.463578	0.850133	0.0735515	0.090124	0.0151529	0.999916	-0.632922	0.0555185	0.00457285	0.560889	0.0461983	3.02754	0.498735	7.20465	0.593421	1.48259	4.99025	5.29711	5.08308	5.30122	5.31727	5.03841	4.64689	5.01704	4.9879	4.88013	4.04325	5.02358	4.51448	4.49882	4.75252	5.23178
17564	7347975	NM_145682 // Filip1 // filamin A interacting protein 1 // 8q31 // 246776 /// ENSRNOT000	Filip1	NM_145682	NM_145682 // RefSeq // Rattus norvegicus filamin A interacting protein 1 (Filip1), mRNA	0.025253	0.999952	0.273558	1.20878	XII * N up vs XII * D	0.6604	0.902828	0.0507078	1.03577	IO * N up vs IO * D	0.00714096	0.0253417	0.0571236	0.570289	0.00259715	0.00445781	0.179447	0.999916	0.22285	9.20366	0.34702	4.13114	0.155763	8.43896	0.636374	1.95116	0.0735676	0.678682	5.76913	5.87409	5.80354	5.31929	5.22333	5.69197	5.76482	6.32442	5.99958	5.40954	6.0674	5.75696	5.57514	5.50602	5.38095	5.06789
11912	7241251	NM_001000677 // Olr508 // olfactory receptor 508 // 3q24 // 404880	Olr508	NM_001000677	NM_001000677 // RefSeq // Rattus norvegicus olfactory receptor 508 (Olr508), mRNA. // c	0.0252703	0.999952	-0.172592	-1.12708	XII * N down vs XII * D	0.013417	0.349606	-0.19635	-1.1458	IO * N down vs IO * D	0.782541	0.893052	0.0017719	0.256673	0.000270163	0.000639752	0.816098	0.999916	0.0237584	0.0784953	0.00117842	13.4314	0.201642	13.4248	0.403084	0.0556956	0.00083614	0.270228	3.25607	3.41041	3.48118	3.65778	3.34287	3.32505	3.14381	3.31311	3.09738	3.4702	3.27068	3.14262	3.33767	3.32854	3.21553	3.9948
4420	7087376	NM_001000047 // Olr1562 // olfactory receptor 1562 // 11q12 // 288185 /// ENSRNOT000000	Olr1562	NM_001000047	NM_001000047 // RefSeq // Rattus norvegicus olfactory receptor 1562 (Olr1562), mRNA. //	0.0253374	0.999952	0.233423	1.17562	XII * N up vs XII * D	0.310126	0.753718	-0.101223	-1.07268	IO * N down vs IO * D	0.48769	0.690135	0.344673	0.792455	0.374983	0.401891	0.0244074	0.999916	0.334646	0.502018	0.0138	0.941812	0.0258896	1.03632	0.0569751	6.03496	0.165896	0.494804	3.03491	2.98535	2.89765	2.92318	3.00052	2.88347	3.10142	3.31804	3.64124	2.98238	2.98296	3.09959	2.97852	3.0789	2.93048	3.02651
16145	7322460	NM_053684 // Hcn2 // hyperpolarization activated cyclic nucleotide-gated potassium chan	Hcn2	NM_053684	NM_053684 // RefSeq // Rattus norvegicus hyperpolarization activated cyclic nucleotide-	0.0253849	0.999952	0.230486	1.17323	XII * N up vs XII * D	0.284195	0.740812	0.105679	1.076	IO * N up vs IO * D	1.36974e-05	0.000106776	0.0223879	0.475392	0.0363023	0.0471364	0.365923	0.999916	0.124807	34.8695	0.935252	6.24141	0.167404	4.00918	0.215064	0.86031	0.0230748	0.482787	7.4758	7.51277	7.54764	7.72564	7.50955	7.60938	7.60059	7.46922	7.96845	8.02897	7.89867	7.79778	7.17022	7.02555	7.13694	7.22075
17289	7342959	NM_001257347 // Tyk2 // tyrosine kinase 2 // 8q13 // 100361294 /// ENSRNOT00000061153 /	Tyk2	NM_001257347	NM_001257347 // RefSeq // Rattus norvegicus tyrosine kinase 2 (Tyk2), mRNA. // chr8 //	0.0253965	0.999952	-0.119659	-1.08648	XII * N down vs XII * D	0.499258	0.840101	-0.0342765	-1.02404	IO * N down vs IO * D	0.0858553	0.203109	0.0408334	0.538773	0.00034207	0.000777547	0.237422	0.999916	-0.0853825	3.30264	0.0238796	4.85484	0.0351026	12.8444	0.185742	1.4936	0.0107994	0.130148	6.22893	6.2046	6.15539	6.37508	6.16048	6.23139	6.13154	6.00485	6.10315	6.33536	5.98033	6.08268	6.16851	6.17397	6.07966	6.52869
4996	7098067	NM_031541 // Scarb1 // scavenger receptor class B, member 1 // 12q15-q16 // 25073 /// E	Scarb1	NM_031541	NM_031541 // RefSeq // Rattus norvegicus scavenger receptor class B, member 1 (Scarb1),	0.0255796	0.999952	0.170722	1.12562	XII * N up vs XII * D	0.241371	0.711996	0.0860409	1.06145	IO * N up vs IO * D	0.00288265	0.0115778	0.0191845	0.462025	0.0650697	0.0805251	0.407389	0.999916	0.0846811	11.8744	0.175271	6.61654	0.0976624	3.1924	0.094242	0.71968	0.0106227	0.265686	6.64613	6.74912	6.83506	6.95645	6.66948	6.8192	6.96169	6.91463	6.96334	7.08007	6.93193	6.84812	7.0682	7.06296	7.06983	7.23079
13358	7266936	NM_001109247 // Arhgap25 // Rho GTPase activating protein 25 // 4q34 // 500246 /// ENSR	Arhgap25	NM_001109247	NM_001109247 // RefSeq // Rattus norvegicus Rho GTPase activating protein 25 (Arhgap25)	0.025599	0.999952	-0.144229	-1.10514	XII * N down vs XII * D	0.0211908	0.387629	-0.151502	-1.11073	IO * N down vs IO * D	0.0470413	0.125446	0.00252112	0.279296	7.45841e-05	0.000221683	0.932236	0.999916	0.00727294	4.54529	0.0478978	12.2943	0.129556	16.8724	0.3556	0.00743546	7.83542e-05	0.189682	5.76147	5.80053	5.63047	6.0304	5.87726	5.75522	5.4549	5.55492	5.46544	5.85465	5.77491	5.88515	5.72395	5.7526	5.66003	6.17617
1346	7038395	ENSRNOT00000023376 // Phrf1 // PHD and ring finger domains 1 // 1q41 // 245925 /// NM_1	Phrf1	ENSRNOT00000023376	ENSRNOT00000023376 // ENSEMBL // cdna:known chromosome:RGSC3.4:1:201423348:201456202:1	0.0257776	0.999952	-0.123456	-1.08934	XII * N down vs XII * D	0.846344	0.959662	0.0101124	1.00703	IO * N up vs IO * D	0.612581	0.782496	0.13434	0.664243	1.77268e-05	7.1449e-05	0.08117	0.999916	-0.133568	0.265584	0.00205625	2.45798	0.0190307	21.351	0.330615	3.41344	0.0264282	0.139363	7.23083	7.19659	7.21286	6.87713	6.95475	7.00803	7.0104	6.96267	7.01814	6.82413	6.99343	6.93069	7.31981	7.14569	7.00803	6.82902
8019	7162635	NM_001008556 // Ippk // inositol 1,3,4,5,6-pentakisphosphate 2-kinase // 17p14 // 30680	Ippk	NM_001008556	NM_001008556 // RefSeq // Rattus norvegicus inositol 1,3,4,5,6-pentakisphosphate 2-kina	0.0258319	0.999952	0.232899	1.17519	XII * N up vs XII * D	0.465347	0.83077	-0.0724109	-1.05147	IO * N down vs IO * D	4.86643e-05	0.000323323	0.25482	0.74284	0.0855955	0.103398	0.0381273	0.999916	0.30531	28.0963	0.774826	1.38355	0.0381549	2.82658	0.1559	5.00715	0.138085	0.496395	5.22774	5.38368	4.96677	4.98058	5.11842	5.14329	5.1899	5.43373	5.41793	5.41572	5.43652	5.32407	5.92207	5.72619	5.91639	5.48177
11613	7236343	ENSRNOT00000013900 // Arfgap1 // ADP-ribosylation factor GTPase activating protein 1 //	Arfgap1	ENSRNOT00000013900	ENSRNOT00000013900 // ENSEMBL // cdna:known chromosome:RGSC3.4:3:170075313:170100744:1	0.0258558	0.999952	0.201736	1.15008	XII * N up vs XII * D	0.679367	0.909473	0.0353333	1.02479	IO * N up vs IO * D	0.0860991	0.203537	0.0601753	0.578264	9.96296e-05	0.000280744	0.176247	0.999916	0.166403	3.29707	0.0682454	4.02224	0.0832555	16.0534	0.66457	1.9817	0.0410188	0.372578	6.48393	6.79553	6.7244	6.66182	6.01349	6.37794	6.84777	6.90248	6.81229	6.74897	6.53754	6.41847	7.04006	6.8816	6.71667	6.66906
7523	7151437	NM_001017443 // Lrp2bp // Lrp2 binding protein // 16q11 // 290753 /// ENSRNOT0000004161	Lrp2bp	NM_001017443	NM_001017443 // RefSeq // Rattus norvegicus Lrp2 binding protein (Lrp2bp), mRNA. // chr	0.0258667	0.999952	0.107636	1.07746	XII * N up vs XII * D	0.143166	0.631829	-0.068704	-1.04877	IO * N down vs IO * D	0.00603944	0.0219304	0.544803	0.878139	0.00144679	0.00265967	0.0119451	0.999916	0.17634	9.67499	0.0570192	0.380991	0.00224536	9.61029	0.113276	7.8162	0.0460645	0.106082	3.53908	3.629	3.53527	3.68078	3.57283	3.5507	3.60357	3.66336	3.68615	3.86527	3.57152	3.76364	3.74087	3.66363	3.59189	4.04334
2810	7062529	NM_001025767 // Blnk // B-cell linker // 1q54 // 499356 /// ENSRNOT00000019014 // Blnk	Blnk	NM_001025767	NM_001025767 // RefSeq // Rattus norvegicus B-cell linker (Blnk), mRNA. // chr1 // 100	0.0262119	0.999952	0.130027	1.09431	XII * N up vs XII * D	0.644233	0.89635	-0.0255291	-1.01785	IO * N down vs IO * D	0.00024101	0.0013259	0.188207	0.707081	8.47708e-05	0.000246395	0.0567256	0.999916	0.155556	20.8225	0.180034	1.87091	0.0161761	16.507	0.285444	4.14583	0.0358455	0.15563	5.14349	5.27492	5.16039	5.51167	5.51427	5.51427	5.40048	5.39567	5.3768	5.51685	5.73569	5.47368	5.39395	5.58108	5.38504	5.82756
12852	7257361	NM_001191572 // Brpf1 // bromodomain and PHD finger containing, 1 // 4q42 // 679713 ///	Brpf1	NM_001191572	NM_001191572 // RefSeq // Rattus norvegicus bromodomain and PHD finger containing, 1 (B	0.0263238	0.999952	0.131431	1.09538	XII * N up vs XII * D	0.302933	0.750801	0.0583179	1.04125	IO * N up vs IO * D	0.363321	0.575278	0.0244861	0.483413	0.114679	0.135138	0.356688	0.999916	0.0731131	0.869917	0.00769798	6.02732	0.0533363	2.44839	0.043332	0.894868	0.00791877	0.159284	6.11146	6.11146	6.09614	6.14239	5.91028	5.93804	6.2264	6.15833	6.30048	6.20834	6.11146	6.09336	5.97811	6.02636	5.87283	6.21445
19030	7377116	ENSRNOT00000004252 // LOC100361182 // armadillo repeat containing, X-linked 5 // --- //	LOC100361182	ENSRNOT00000004252	ENSRNOT00000004252 // ENSEMBL // cdna:known chromosome:RGSC3.4:X:123061382:123063085:1	0.0265604	0.999952	0.101367	1.07279	XII * N up vs XII * D	0.741004	0.92812	0.0142616	1.00993	IO * N up vs IO * D	5.69536e-08	9.17838e-07	0.0686954	0.598384	0.000185863	0.000468634	0.161894	0.999916	0.0871054	78.2423	0.413333	3.74919	0.019806	14.3763	0.151893	2.12763	0.0112397	0.0950891	6.68976	6.54637	6.72905	6.48965	6.51982	6.42741	6.76746	6.69691	6.78857	6.61566	6.51767	6.62399	6.47353	6.42577	6.33017	6.44827
15637	7313376	NM_001135566 // LOC691921 // hypothetical protein LOC691921 // 7q13 // 691921 /// ENSRN	LOC691921	NM_001135566	NM_001135566 // RefSeq // Rattus norvegicus hypothetical protein LOC691921 (LOC691921),	0.0266514	0.999952	-0.24615	-1.18604	XII * N down vs XII * D	0.648784	0.898184	0.047821	1.0337	IO * N up vs IO * D	0.0331596	0.0937259	0.188535	0.707081	2.62184e-06	1.82841e-05	0.0578661	0.999916	-0.293971	5.32192	0.166009	1.86799	0.058269	28.5316	1.77999	4.10403	0.128019	0.56148	6.79919	7.03047	6.73429	7.28536	7.83435	7.52064	6.56884	6.8421	6.8402	6.75757	7.4308	7.28788	6.72271	6.55199	6.89454	6.65014
149	5901794	---		---	--- // --- // pos_control // --- // --- // --- // --- // --- // ---	0.0267214	0.999952	-0.30119	-1.23216	XII * N down vs XII * D	0.967515	0.991553	-0.00521957	-1.00362	IO * N down vs IO * D	0.506171	0.70506	0.101697	0.638662	3.35424e-05	0.000116979	0.113017	0.999916	-0.29597	0.460175	0.0215141	2.97486	0.139081	19.2747	1.80227	2.77561	0.129765	0.841537	8.18422	7.9964	7.9485	8.221	8.19567	8.16301	7.6609	7.63574	7.57256	8.40664	7.56457	8.06125	7.3314	7.50646	7.84252	8.46128
14656	7292786	ENSRNOT00000020316 // Pdpn // podoplanin // 5q36 // 54320 /// NM_019358 // Pdpn // podo	Pdpn	ENSRNOT00000020316	ENSRNOT00000020316 // ENSEMBL // cdna:known chromosome:RGSC3.4:5:162142251:162175921:-1	0.0268014	0.999952	0.256701	1.19474	XII * N up vs XII * D	0.323124	0.760743	0.109509	1.07886	IO * N up vs IO * D	2.50239e-06	2.44157e-05	0.0264747	0.494951	0.000186998	0.000470946	0.344148	0.999916	0.147192	45.6045	1.55063	5.84284	0.198666	14.3605	0.976562	0.943917	0.0320947	0.612029	8.41413	8.61301	8.76101	8.32841	8.43697	8.70933	8.58454	8.8915	9.03036	8.54954	8.94127	8.80585	9.19549	9.6283	9.2514	8.33833
16863	7335655	ENSRNOT00000007634 // Tulp3 // tubby-like protein 3 // 4q42 // 688749	Tulp3	ENSRNOT00000007634	ENSRNOT00000007634 // ENSEMBL // cdna:known chromosome:RGSC3.4:4:165334651:165356813:-1	0.0268162	0.999952	-0.275533	-1.21044	XII * N down vs XII * D	0.00307481	0.228433	-0.395367	-1.31528	IO * N down vs IO * D	0.0133255	0.0436091	0.000635575	0.165361	0.0104164	0.0152478	0.470723	0.999916	0.119834	7.53273	0.295149	17.0173	0.666774	5.94501	0.465877	0.542915	0.0212726	0.705279	4.59738	4.57622	4.48637	5.01278	4.79791	4.83317	4.30134	4.5154	4.32472	4.57106	4.55994	4.37818	4.77815	4.72773	4.66334	5.05009
1209	7036197	ENSRNOT00000020587 // Acsm2a // acyl-CoA synthetase medium-chain family member 2A // 1q	Acsm2a	ENSRNOT00000020587	ENSRNOT00000020587 // ENSEMBL // cdna:known chromosome:RGSC3.4:1:177830613:177869061:1	0.0268919	0.999952	-0.145031	-1.10575	XII * N down vs XII * D	0.106841	0.585949	-0.103442	-1.07433	IO * N down vs IO * D	0.229559	0.423933	0.00952675	0.403682	1.68282e-06	1.37137e-05	0.633151	0.999916	-0.0415886	1.54683	0.0168111	8.41525	0.0914579	30.427	0.661368	0.235749	0.00256214	0.195626	3.80609	3.83647	3.81187	4.19547	4.10781	4.08583	3.64363	3.80436	3.66888	4.01059	3.79585	4.05004	3.6566	3.65615	3.78614	4.26669
9681	7199536	NM_001031655 // Manba // mannosidase, beta A, lysosomal // 2q43 // 310864 /// ENSRNOT00	Manba	NM_001031655	NM_001031655 // RefSeq // Rattus norvegicus mannosidase, beta A, lysosomal (Manba), mRN	0.0269412	0.999952	-0.104925	-1.07544	XII * N down vs XII * D	0.616154	0.88609	-0.0224998	-1.01572	IO * N down vs IO * D	0.00878071	0.0304039	0.0546287	0.567399	0.14318	0.165761	0.200242	0.999916	-0.0824252	8.63542	0.0491583	4.22529	0.024053	2.16949	0.0247002	1.76795	0.0100643	0.102467	6.0361	5.91412	6.04049	6.23614	5.93027	5.92877	5.94345	5.98642	5.91167	5.91179	5.84509	5.85792	5.85289	5.83912	5.85887	5.88034
14980	7300027	NM_001108984 // Rbm25 // RNA binding motif protein 25 // 6q24-q31 // 366693 /// ENSRNOT	Rbm25	NM_001108984	NM_001108984 // RefSeq // Rattus norvegicus RNA binding motif protein 25 (Rbm25), mRNA.	0.0269636	0.999952	0.250309	1.18946	XII * N up vs XII * D	0.396693	0.801687	0.0913693	1.06538	IO * N up vs IO * D	0.00301523	0.0120355	0.0329505	0.515222	0.0470972	0.0598265	0.29676	0.999916	0.15894	11.735	0.380311	5.33633	0.172941	3.63827	0.235819	1.15471	0.0374219	0.583346	6.77211	6.60357	6.90604	6.64205	6.56944	6.94143	7.32033	6.99371	6.90583	6.69976	7.01291	7.00393	7.34684	6.98558	7.37389	6.70745
7177	7143412	NM_001029920 // Vstm4 // V-set and transmembrane domain containing 4 // 16p16 // 361112	Vstm4	NM_001029920	NM_001029920 // RefSeq // Rattus norvegicus V-set and transmembrane domain containing 4	0.0269888	0.999952	-0.15476	-1.11324	XII * N down vs XII * D	0.00683605	0.301613	-0.198729	-1.14769	IO * N down vs IO * D	0.461767	0.666876	0.0011353	0.197763	0.083289	0.10087	0.636508	0.999916	0.0439692	0.565518	0.00700856	14.9359	0.185103	2.86253	0.0709516	0.231089	0.00286393	0.223077	5.87193	5.79865	6.03914	5.91069	5.89969	5.94201	5.67194	5.62579	5.74544	6.06267	5.82496	5.60275	5.86901	5.93497	6.07411	6.01364
14444	7289585	NM_138979 // Bsnd // Bartter syndrome, infantile, with sensorineural deafness (Barttin)	Bsnd	NM_138979	NM_138979 // RefSeq // Rattus norvegicus Bartter syndrome, infantile, with sensorineura	0.0269983	0.999952	-0.210911	-1.15742	XII * N down vs XII * D	0.513061	0.845449	0.0591836	1.04188	IO * N up vs IO * D	0.533821	0.724937	0.239277	0.731914	4.24548e-06	2.55137e-05	0.0439273	0.999916	-0.270095	0.402422	0.00926414	1.48137	0.0341026	26.5746	1.22354	4.69428	0.108067	0.414378	4.36342	4.19538	4.20048	4.73718	4.39876	4.65044	3.90599	3.96775	4.19897	4.52915	4.30846	4.36988	3.76473	4.14551	4.04406	4.98659
7345	7147264	NM_001037522 // Defb39 // defensin beta 39 // 16q12.5 // 641646 /// ENSRNOT00000040406	Defb39	NM_001037522	NM_001037522 // RefSeq // Rattus norvegicus defensin beta 39 (Defb39), mRNA. // chr16 /	0.0271517	0.999952	-0.20903	-1.15591	XII * N down vs XII * D	0.700398	0.915927	0.0344085	1.02414	IO * N up vs IO * D	0.33915	0.551881	0.175076	0.698419	0.000661213	0.00135567	0.0646546	0.999916	-0.243438	0.964182	0.0218525	1.99305	0.045171	11.302	0.512301	3.87347	0.0877894	0.407957	3.43022	3.28159	3.30979	3.97563	3.90368	3.49647	3.04002	3.42485	3.23069	3.7153	3.51248	3.21986	3.31988	3.25909	3.45299	3.57504
1742	7044750	---		---	ENSRNOT00000049323 // ENSEMBL // cdna:known chromosome:RGSC3.4:1:17139408:17140400:-1 g	0.0271592	0.999952	-0.12401	-1.08976	XII * N down vs XII * D	0.0247742	0.400623	-0.12789	-1.09269	IO * N down vs IO * D	0.76872	0.88477	0.00296944	0.29055	2.74833e-05	0.000100324	0.958416	0.999916	0.00388026	0.0891186	0.000710976	11.7824	0.0939984	19.9076	0.317641	0.00279545	2.23017e-05	0.143602	3.35543	3.40645	3.39328	3.61298	3.57444	3.58766	3.27158	3.36958	3.26893	3.56238	3.33649	3.37721	3.30033	3.32577	3.30287	3.85251
13060	7260487	NM_001106574 // Chpf2 // chondroitin polymerizing factor 2 // 4q11 // 296733 /// ENSRNO	Chpf2	NM_001106574	NM_001106574 // RefSeq // Rattus norvegicus chondroitin polymerizing factor 2 (Chpf2),	0.0271853	0.999952	0.180373	1.13318	XII * N up vs XII * D	0.0190604	0.378893	0.19562	1.14522	IO * N up vs IO * D	1.95282e-06	1.97286e-05	0.00243567	0.279296	0.000199878	0.00049699	0.888019	0.999916	-0.0152473	47.3482	0.799441	12.4034	0.209422	14.1883	0.479118	0.0203975	0.000344398	0.303917	7.82091	7.71203	7.75131	7.46148	7.206	7.4538	7.84381	7.75834	7.99585	7.91436	7.50225	7.47315	7.42653	7.31523	7.2622	7.05498
4806	7094845	NM_133428 // Hrg // histidine-rich glycoprotein // 11q23 // 171016 /// BC089779 // Hrg	Hrg	NM_133428	NM_133428 // RefSeq // Rattus norvegicus histidine-rich glycoprotein (Hrg), mRNA. // ch	0.0272843	0.999952	-0.170156	-1.12518	XII * N down vs XII * D	0.0127566	0.343966	-0.198276	-1.14733	IO * N down vs IO * D	0.193295	0.375191	0.00180919	0.257903	5.74481e-09	5.36912e-07	0.783421	0.999916	0.0281205	1.8264	0.0274835	13.363	0.201085	65.1103	1.95955	0.0778443	0.00117139	0.270862	4.33126	4.37124	4.31811	5.24892	4.7152	4.76092	4.23744	4.30722	4.30844	4.85096	4.38747	4.63319	4.3456	4.29445	4.43719	5.29995
13325	7266536	NM_001109398 // Mthfd2 // methylenetetrahydrofolate dehydrogenase (NADP+ dependent) 2,	Mthfd2	NM_001109398	NM_001109398 // RefSeq // Rattus norvegicus methylenetetrahydrofolate dehydrogenase (NA	0.0273623	0.999952	-0.294211	-1.22621	XII * N down vs XII * D	0.744609	0.929088	0.0410404	1.02886	IO * N up vs IO * D	4.94995e-05	0.000328599	0.163731	0.686324	1.6208e-06	1.33755e-05	0.0704933	0.999916	-0.335251	28.0118	1.26166	2.10808	0.0949488	30.5919	2.75574	3.6966	0.166496	0.810726	8.83981	8.52133	8.81097	8.54332	9.46486	9.34858	8.37427	8.44826	8.38461	8.42854	9.06558	9.06235	8.18532	7.97632	7.68384	8.26683
14308	7285881	NM_001108972 // Igfbpl1 // insulin-like growth factor binding protein-like 1 // 5q22 //	Igfbpl1	NM_001108972	NM_001108972 // RefSeq // Rattus norvegicus insulin-like growth factor binding protein-	0.0274289	0.999952	-0.18752	-1.1388	XII * N down vs XII * D	0.461242	0.829168	-0.0595633	-1.04215	IO * N down vs IO * D	0.508575	0.706496	0.0393315	0.535477	5.97598e-07	6.9793e-06	0.264883	0.999916	-0.127957	0.454929	0.00833205	4.93789	0.0904379	35.2336	1.29061	1.32429	0.0242544	0.329671	5.50428	5.34936	5.28821	5.75501	5.75552	5.54501	5.23955	5.16429	4.95368	5.69511	5.55572	5.4639	5.12493	5.27765	5.21509	6.04486
16372	7328551	NM_001134957 // Zfat // zinc finger and AT hook domain containing // 7q34 // 362925 ///	Zfat	NM_001134957	NM_001134957 // RefSeq // Rattus norvegicus zinc finger and AT hook domain containing (	0.0278403	0.999952	-0.129086	-1.0936	XII * N down vs XII * D	0.067522	0.527034	-0.106263	-1.07644	IO * N down vs IO * D	0.218779	0.409605	0.00666401	0.371138	0.0042371	0.00687288	0.769664	0.999916	-0.022823	1.62373	0.014178	9.39695	0.0820515	7.51587	0.131253	0.0883694	0.000771616	0.157171	5.0101	5.03202	5.09622	5.32118	5.17359	5.08738	4.96156	4.89344	4.96646	5.22897	5.00607	4.88948	4.94044	4.94626	4.86448	5.17859
16884	7336037	NM_012935 // Cryab // crystallin, alpha B // 8q23 // 25420 /// ENSRNOT00000059127 // Cr	Cryab	NM_012935	NM_012935 // RefSeq // Rattus norvegicus crystallin, alpha B (Cryab), mRNA. // chr8 //	0.0279097	0.999952	-0.225498	-1.16918	XII * N down vs XII * D	0.0910251	0.564966	-0.170471	-1.12543	IO * N down vs IO * D	0.0690146	0.170792	0.00854949	0.39464	0.00364569	0.00602395	0.686585	0.999916	-0.0550271	3.73974	0.0997491	8.70796	0.232265	7.79407	0.415778	0.168168	0.0044855	0.480109	10.8074	10.9198	11.049	10.9603	10.7749	10.7748	10.7381	10.8247	10.6913	10.5435	10.5328	10.6027	11.0075	10.9427	11.0033	10.7989
9725	7200801	---		---	---	0.0279289	0.999952	-0.140298	-1.10213	XII * N down vs XII * D	0.0373132	0.443798	-0.133573	-1.09701	IO * N down vs IO * D	0.780602	0.891622	0.00416105	0.321175	4.22703e-06	2.54107e-05	0.93669	0.999916	-0.00672533	0.0799415	0.000825624	10.7583	0.11111	26.5918	0.549272	0.00648809	6.70081e-05	0.185901	3.75962	3.60002	3.79121	4.16265	3.9336	3.77373	3.54769	3.52094	3.65473	4.08053	3.70927	3.66587	3.57788	3.68637	3.84431	4.14036
392	6483251	---		---	--- // --- // pos_control // --- // --- // --- // --- // --- // ---	0.0280233	0.999952	-0.208147	-1.1552	XII * N down vs XII * D	0.263651	0.726441	0.101767	1.07309	IO * N up vs IO * D	1.38261e-06	1.46313e-05	0.402086	0.822176	9.29695e-05	0.000265605	0.0223052	0.999916	-0.309914	49.8581	1.13496	0.736442	0.0167642	16.2467	0.739672	6.25031	0.14228	0.409748	9.90846	10.0752	10.0507	9.63234	10.4581	10.459	9.72636	9.9226	9.76496	9.69579	10.207	10.0183	9.39921	9.63492	9.36417	9.23545
1600	7041703	NM_001025646 // Cep55 // centrosomal protein 55 // 1q53 // 294074 /// ENSRNOT0000002213	Cep55	NM_001025646	NM_001025646 // RefSeq // Rattus norvegicus centrosomal protein 55 (Cep55), mRNA. // ch	0.0281612	0.999952	0.121203	1.08764	XII * N up vs XII * D	0.650081	0.898431	-0.0237169	-1.01658	IO * N down vs IO * D	0.78351	0.893171	0.194003	0.707881	0.000523068	0.00111082	0.0601621	0.999916	0.14492	0.077778	0.000601534	1.82032	0.0140783	11.8376	0.183103	4.0227	0.0311115	0.139212	4.00417	4.09175	4.00705	4.11511	4.16472	4.11571	4.15966	4.12761	4.13444	4.30289	4.16472	4.33641	4.06805	4.01414	4.05775	4.22398
16809	7335009	NM_173300 // Olr1271 // olfactory receptor 1271 // 8q22 // 286959 /// ENSRNOT0000001611	Olr1271	NM_173300	NM_173300 // RefSeq // Rattus norvegicus olfactory receptor 1271 (Olr1271), mRNA. // ch	0.0283225	0.999952	0.276306	1.21109	XII * N up vs XII * D	0.125295	0.614338	-0.188639	-1.13969	IO * N down vs IO * D	0.106762	0.240897	0.601503	0.896212	0.83856	0.847875	0.0113559	0.999916	0.464945	2.88261	0.116133	0.282598	0.0113852	0.177803	0.0143265	7.94867	0.320233	0.725176	3.2618	3.15725	2.99578	2.85908	3.13035	3.02299	3.38274	3.61406	3.3635	3.11316	3.35083	3.26078	3.32379	3.62294	3.04842	3.58937
15011	7300446	NM_001108045 // Tmem63c // transmembrane protein 63c // 6q31 // 314332 /// ENSRNOT00000	Tmem63c	NM_001108045	NM_001108045 // RefSeq // Rattus norvegicus transmembrane protein 63c (Tmem63c), mRNA.	0.0283265	0.999952	0.180891	1.13358	XII * N up vs XII * D	0.0692918	0.53028	0.14839	1.10833	IO * N up vs IO * D	2.05458e-13	3.72262e-11	0.00689521	0.377242	4.98471e-08	1.65689e-06	0.766844	0.999916	0.032501	366.332	6.32592	9.30138	0.160619	49.2929	1.70241	0.0906168	0.00156479	0.310829	8.70269	8.98585	8.86409	8.3215	8.01025	8.17179	8.87212	8.94586	9.03841	8.49627	8.33053	8.45832	7.7351	7.85229	7.80628	7.29786
1909	7048444	ENSRNOT00000023490 // Hif3a // hypoxia inducible factor 3, alpha subunit // 1q21 // 643	Hif3a	ENSRNOT00000023490	ENSRNOT00000023490 // ENSEMBL // cdna:known chromosome:RGSC3.4:1:77377465:77408704:-1 g	0.0284025	0.999952	0.246112	1.18601	XII * N up vs XII * D	0.529534	0.853301	0.0670411	1.04757	IO * N up vs IO * D	0.915125	0.959468	0.0471646	0.557288	1.48503e-05	6.2642e-05	0.238814	0.999916	0.179071	0.0116821	0.000373832	4.53962	0.14527	21.954	1.40507	1.48442	0.0475019	0.576007	5.47806	5.30726	5.44322	5.82522	5.51479	5.82779	5.89722	5.43493	5.53712	6.20915	5.87046	5.92413	5.14598	5.3804	5.50819	6.19916
19230	7381304	NM_001190994 // Phka2 // phosphorylase kinase, alpha 2 // Xq21 // 678739 /// ENSRNOT000	Phka2	NM_001190994	NM_001190994 // RefSeq // Rattus norvegicus phosphorylase kinase, alpha 2 (Phka2), mRNA	0.0284315	0.999952	0.107269	1.07719	XII * N up vs XII * D	0.236495	0.709413	0.0558283	1.03946	IO * N up vs IO * D	0.00180289	0.00767682	0.0202911	0.469341	0.0258587	0.0346218	0.432544	0.999916	0.0514407	13.3744	0.0813382	6.47941	0.0394053	4.50888	0.0548426	0.644544	0.00391987	0.109469	5.02493	5.02493	5.02493	5.11233	4.89857	5.02493	5.0441	5.18391	5.24065	5.15705	5.03304	5.09549	4.87487	4.80995	4.96168	5.11171
14185	7282393	BC083613 // RGD1311517 // similar to RIKEN cDNA 9430015G10 // 5q36 // 313775 /// ENSRNO	RGD1311517	BC083613	BC083613 // GenBank // Rattus norvegicus similar to RIKEN cDNA 9430015G10, mRNA (cDNA c	0.02844	0.999952	0.189688	1.14052	XII * N up vs XII * D	0.662333	0.903367	-0.035795	-1.02512	IO * N down vs IO * D	0.132327	0.285269	0.191198	0.707663	2.11314e-06	1.6062e-05	0.062007	0.999916	0.225483	2.48529	0.0472697	1.84457	0.0350832	29.442	1.11996	3.9599	0.0753164	0.342356	5.93626	5.81401	5.91878	6.32727	6.06395	5.92669	5.9911	6.01902	6.01828	6.71579	6.12229	6.25859	5.97915	6.21571	6.07455	6.69303
16731	7334348	NM_001108133 // Nfrkb // nuclear factor related to kappa B binding protein // 8q13 // 3	Nfrkb	NM_001108133	NM_001108133 // RefSeq // Rattus norvegicus nuclear factor related to kappa B binding p	0.0284443	0.999952	0.075509	1.05373	XII * N up vs XII * D	0.806932	0.949114	0.00795946	1.00553	IO * N up vs IO * D	4.15614e-05	0.000281141	0.0807321	0.611627	0.00962291	0.0142173	0.151584	0.999916	0.0675495	28.8875	0.0870685	3.42418	0.0103207	6.07716	0.0366337	2.24263	0.00675939	0.0542529	6.68381	6.59736	6.65528	6.64636	6.55452	6.56867	6.72373	6.72373	6.72082	6.8002	6.61955	6.57101	6.86995	6.72373	6.72373	6.82316
11482	7234303	---		---	---	0.0285367	0.999952	-0.513526	-1.42754	XII * N down vs XII * D	0.903796	0.975837	-0.0267727	-1.01873	IO * N down vs IO * D	0.75595	0.877919	0.0953734	0.628886	0.0358802	0.046632	0.130226	0.999916	-0.486753	0.0995913	0.013902	3.09795	0.432445	4.02609	1.12401	2.51434	0.350979	2.51263	6.53302	6.20979	6.43737	7.27525	7.26713	6.46546	5.92319	6.70535	6.5619	6.08544	5.7136	6.11737	6.62557	6.43824	5.99417	7.06882
12010	7241549	NM_001000577 // Olr744 // olfactory receptor 744 // 3q24 // 366122 /// ENSRNOT000000326	Olr744	NM_001000577	NM_001000577 // RefSeq // Rattus norvegicus olfactory receptor 744 (Olr744), mRNA. // c	0.0286215	0.999952	-0.308025	-1.23801	XII * N down vs XII * D	0.864207	0.964747	-0.0227409	-1.01589	IO * N down vs IO * D	0.0178326	0.055582	0.0894154	0.62088	0.00613242	0.0095302	0.13892	0.999916	-0.285284	6.79677	0.34177	3.22309	0.16207	6.85117	0.68901	2.39765	0.120564	0.905114	4.03334	4.00133	4.28592	4.79369	4.30694	5.09428	3.90941	3.80454	4.05024	4.13599	4.50418	4.26299	3.83254	4.21597	3.73778	4.16268
1077	7034843	NM_001000132 // Olr49 // olfactory receptor 49 // 1q32 // 293211 /// ENSRNOT00000020699	Olr49	NM_001000132	NM_001000132 // RefSeq // Rattus norvegicus olfactory receptor 49 (Olr49), mRNA. // chr	0.0286778	0.999952	-0.415578	-1.33383	XII * N down vs XII * D	0.509184	0.844642	-0.11916	-1.0861	IO * N down vs IO * D	0.714554	0.85035	0.0453631	0.55306	0.00034919	0.000791505	0.248739	0.999916	-0.296418	0.138061	0.012647	4.62412	0.42359	12.7945	2.34407	1.42087	0.130158	1.64888	5.55964	5.50336	6.15226	6.22749	6.44183	6.09502	5.10976	5.08102	5.59685	6.04344	5.50618	6.14889	5.42998	5.70905	5.75996	6.55419
3503	7072829	NM_001107059 // Ddx42 // DEAD (Asp-Glu-Ala-Asp) box polypeptide 42 // 10q32.1 // 303607	Ddx42	NM_001107059	NM_001107059 // RefSeq // Rattus norvegicus DEAD (Asp-Glu-Ala-Asp) box polypeptide 42 (	0.0287054	0.999952	0.117768	1.08506	XII * N up vs XII * D	0.299572	0.74891	0.0535654	1.03783	IO * N up vs IO * D	0.293862	0.5039	0.0257418	0.490714	1.73457e-05	7.02928e-05	0.37439	0.999916	0.0642026	1.16909	0.00860377	5.90893	0.0434859	21.4243	0.315338	0.829723	0.00610622	0.132468	6.2422	6.22019	6.30766	6.01728	6.22621	6.22435	6.48766	6.42342	6.42519	6.05712	6.29363	6.25747	6.42609	6.37081	6.18785	6.00214
12137	7243739	NM_001012354 // Lrrc57 // leucine rich repeat containing 57 // 3q35 // 311346 /// ENSRN	Lrrc57	NM_001012354	NM_001012354 // RefSeq // Rattus norvegicus leucine rich repeat containing 57 (Lrrc57),	0.0287086	0.999952	0.195013	1.14473	XII * N up vs XII * D	0.459036	0.828847	0.0628357	1.04452	IO * N up vs IO * D	2.82537e-05	0.000201677	0.0403626	0.538773	0.0110065	0.0160294	0.272302	0.999916	0.132177	30.8834	0.623236	4.88049	0.0984898	5.85378	0.236262	1.28247	0.0258805	0.363245	7.70853	7.84595	7.74541	7.48388	7.66586	7.70827	7.70873	8.13508	8.06094	7.70349	7.87905	7.84068	7.63494	7.66795	7.38099	7.46326
14973	7299815	NM_001002835 // Smoc1 // SPARC related modular calcium binding 1 // 6q24 // 314280 ///	Smoc1	NM_001002835	NM_001002835 // RefSeq // Rattus norvegicus SPARC related modular calcium binding 1 (Sm	0.0287528	0.999952	0.181055	1.13371	XII * N up vs XII * D	0.709382	0.919496	0.0292021	1.02045	IO * N up vs IO * D	0.0196709	0.060361	0.068252	0.597652	0.000376318	0.000842382	0.17825	0.999916	0.151853	6.55518	0.114099	3.76241	0.0654884	12.6141	0.439121	1.96251	0.0341594	0.313308	7.08699	7.30234	6.99019	7.59219	7.45243	7.33236	7.39177	7.35134	7.42092	7.62212	7.64141	7.41527	7.06343	6.9322	7.21411	7.52581
17750	7352019	NM_001044286 // Mea1 // male-enhanced antigen 1 // 9q12 // 685131 /// ENSRNOT0000002349	Mea1	NM_001044286	NM_001044286 // RefSeq // Rattus norvegicus male-enhanced antigen 1 (Mea1), mRNA. // ch	0.0287811	0.999952	-0.0997861	-1.07161	XII * N down vs XII * D	0.0431255	0.462828	0.0925067	1.06622	IO * N up vs IO * D	0.518143	0.713846	0.904389	0.978917	0.000401574	0.000889343	0.00476895	0.999916	-0.192293	0.434481	0.00229807	0.014841	7.84974e-05	12.4586	0.131793	10.3561	0.0547758	0.0952062	10.0788	10.0775	10.1531	10.3487	10.3508	10.2279	9.90726	10.0979	10.0074	10.1007	10.2839	10.2411	10.0577	10.0463	10.0198	10.2265
11679	7237313	NM_181694 // Rsb66 // Rsb-66 protein // 3p12 // 296610 /// ENSRNOT00000017004 // Rsb66	Rsb66	NM_181694	NM_181694 // RefSeq // Rattus norvegicus Rsb-66 protein (Rsb66), mRNA. // chr3 // 100 /	0.0288776	0.999952	-0.356201	-1.28005	XII * N down vs XII * D	0.23216	0.705768	-0.187782	-1.13901	IO * N down vs IO * D	6.05012e-05	0.000390849	0.0201601	0.469341	2.42853e-05	9.09972e-05	0.440355	0.999916	-0.168419	27.0274	1.82409	6.49519	0.438362	20.3077	2.74115	0.622595	0.0420191	1.21483	6.08872	6.66178	6.17051	7.28758	6.73671	6.86903	5.72597	6.3515	5.58341	6.87299	6.72767	6.4156	5.42326	5.77751	5.77842	6.79423
11622	7236458	NM_001107809 // Zfp512b // zinc finger protein 512B // 3q43 // 311721 /// ENSRNOT000000	Zfp512b	NM_001107809	NM_001107809 // RefSeq // Rattus norvegicus zinc finger protein 512B (Zfp512b), mRNA. /	0.0289105	0.999952	-0.27221	-1.20766	XII * N down vs XII * D	0.694554	0.913646	-0.0463223	-1.03263	IO * N down vs IO * D	0.0758048	0.184279	0.0666309	0.592285	0.0172713	0.0240493	0.18313	0.999916	-0.225888	3.54991	0.139985	3.81159	0.150304	5.12847	0.404466	1.91684	0.0755874	0.709801	5.10673	5.21028	4.78686	5.80313	5.65444	5.42348	5.18646	4.83107	4.88884	5.12903	5.15791	5.15835	5.42481	5.22402	5.44468	5.24765
15287	7306623	---		---	---	0.0289152	0.999952	-0.313845	-1.24302	XII * N down vs XII * D	0.155778	0.643883	-0.198281	-1.14733	IO * N down vs IO * D	0.000827496	0.00388536	0.0139704	0.441162	3.6149e-05	0.000124107	0.54669	0.999916	-0.115564	16.0532	0.841538	7.41145	0.388522	19.0406	1.99629	0.377392	0.0197836	0.943593	4.7932	4.57169	4.30645	5.50237	4.90358	4.8496	4.12093	4.46958	4.48026	4.78224	4.7411	4.44973	4.51657	4.48501	5.1252	5.78167
17641	7349879	---		---	---	0.0289772	0.999952	0.201729	1.15008	XII * N up vs XII * D	0.0185649	0.376731	-0.222733	-1.16694	IO * N down vs IO * D	0.476939	0.68077	0.864088	0.968655	7.58253e-05	0.000224706	0.00250678	0.999916	0.424462	0.527645	0.0114378	0.0301503	0.000653572	16.825	0.729438	12.3123	0.266895	0.390189	4.58736	4.83216	4.68726	5.01237	4.69883	4.76701	4.86924	4.86959	4.83305	5.37602	4.76051	5.08693	5.04081	4.68975	4.7333	5.36409
12394	7249036	---		---	ENSRNOT00000055023 // ENSEMBL // cdna:known chromosome:RGSC3.4:3:170877916:170878850:-1	0.028986	0.999952	0.245105	1.18518	XII * N up vs XII * D	0.0422142	0.461334	0.228681	1.17176	IO * N up vs IO * D	6.60762e-08	1.03782e-06	0.00471457	0.331061	0.0442907	0.056506	0.912268	0.999916	0.0164239	76.6842	2.45432	10.3897	0.332528	3.72484	0.238431	0.0124854	0.000399603	0.576101	8.22973	8.42122	8.31388	8.45893	8.32915	8.32506	8.49319	8.4449	8.81215	8.69401	8.55294	8.55141	7.76382	7.64504	7.4578	7.81331
68	5730548	---		---	--- // --- // pos_control // --- // --- // --- // --- // --- // ---	0.0290629	0.999952	-0.220274	-1.16496	XII * N down vs XII * D	0.211497	0.691408	0.12183	1.08811	IO * N up vs IO * D	0.00457618	0.0172772	0.465984	0.850419	8.21115e-08	2.16879e-06	0.0185468	0.999916	-0.342104	10.4771	0.271122	0.554784	0.0143565	46.1482	2.3884	6.6997	0.173372	0.465796	10.5464	10.2493	10.343	10.2251	11.0404	10.9274	10.137	10.2804	10.015	10.009	10.7366	10.832	10.2065	9.90876	9.8391	9.72992
753	7029917	---		---	---	0.029312	0.999952	-0.502207	-1.41638	XII * N down vs XII * D	0.280447	0.740096	-0.238994	-1.18017	IO * N down vs IO * D	0.962615	0.982692	0.0244691	0.483413	8.80122e-05	0.000254177	0.394716	0.999916	-0.263213	0.00225899	0.000304933	6.02897	0.81383	16.4009	4.4278	0.760302	0.102631	2.42976	4.00656	4.35193	4.21883	5.64691	3.92509	4.45054	4.03287	3.54372	3.81265	4.6441	3.69483	3.85845	4.20786	3.83297	4.21126	5.52796
1236	7036693	---		---	---	0.0293178	0.999952	-0.302745	-1.23349	XII * N down vs XII * D	0.251937	0.718475	-0.153259	-1.11208	IO * N down vs IO * D	0.472527	0.676779	0.0220416	0.472117	0.000691394	0.00140843	0.422145	0.999916	-0.149486	0.538448	0.0264155	6.27892	0.308036	11.2015	1.09906	0.674757	0.0331027	0.883056	4.18252	4.33063	4.45028	4.91554	4.00228	4.46142	3.67977	4.22234	4.01784	4.29027	3.99712	4.31884	4.12393	4.07411	4.2438	4.97481
14719	7293787	NM_001007703 // Gltpd1 // glycolipid transfer protein domain containing 1 // 5q36 // 31	Gltpd1	NM_001007703	NM_001007703 // RefSeq // Rattus norvegicus glycolipid transfer protein domain containi	0.0294321	0.999952	-0.216835	-1.16218	XII * N down vs XII * D	0.902323	0.975403	0.011552	1.00804	IO * N up vs IO * D	4.33726e-08	7.24882e-07	0.132967	0.663135	9.81584e-05	0.000277526	0.0969995	0.999916	-0.228387	81.167	2.04597	2.47657	0.0624266	16.0948	0.811402	3.06539	0.0772692	0.453725	7.21114	7.22314	7.18675	6.76894	6.85036	6.6925	6.99402	7.06417	6.96089	6.65473	6.21371	6.74428	6.41386	6.55021	6.27153	6.14401
8785	7180709	---		---	---	0.0294774	0.999952	-0.216042	-1.16154	XII * N down vs XII * D	0.291656	0.744955	0.100488	1.07214	IO * N up vs IO * D	0.000167999	0.000964751	0.385828	0.814867	0.039592	0.0510047	0.0255391	0.999916	-0.31653	22.3498	0.559611	0.789987	0.0197803	3.88439	0.19452	5.9276	0.148419	0.450697	5.34286	4.94764	5.3077	5.78956	5.36917	5.48414	5.25942	5.10797	5.18516	5.00133	5.14896	5.24199	5.53462	5.31107	5.4046	5.61931
16001	7320586	NM_001014204 // Dnajc22 // DnaJ (Hsp40) homolog, subfamily C, member 22 // 7q36 // 3629	Dnajc22	NM_001014204	NM_001014204 // RefSeq // Rattus norvegicus DnaJ (Hsp40) homolog, subfamily C, member 2	0.0295947	0.999952	-0.249823	-1.18906	XII * N down vs XII * D	0.163853	0.651706	-0.155383	-1.11372	IO * N down vs IO * D	0.855441	0.931501	0.0148686	0.441162	1.27651e-07	2.80586e-06	0.538103	0.999916	-0.0944403	0.0341562	0.00114547	7.25267	0.243228	43.5097	2.91831	0.393968	0.0132122	0.603654	4.75927	4.69004	4.52925	5.42375	5.05358	5.03648	4.33922	4.33499	4.57489	5.24981	4.91832	4.57621	4.50267	4.33893	4.47189	5.49159
1662	7043099	NM_019129 // Ins1 // insulin 1 // 1q54-q55 // 24505 /// ENSRNOT00000016052 // Ins1 // i	Ins1	NM_019129	NM_019129 // RefSeq // Rattus norvegicus insulin 1 (Ins1), mRNA. // chr1 // 100 // 100	0.0296612	0.999952	-0.396362	-1.31619	XII * N down vs XII * D	0.556505	0.865304	0.101819	1.07313	IO * N up vs IO * D	0.876594	0.942388	0.233336	0.729062	0.00479846	0.00767303	0.0514891	0.999916	-0.498181	0.0248105	0.00209641	1.52097	0.128517	7.28913	1.23182	4.35108	0.367652	1.52094	5.19348	5.20165	5.62927	5.9738	5.51901	5.44637	4.99855	4.77461	5.34673	5.27779	5.33035	4.85738	4.54517	5.38175	4.60906	6.09858
2017	7050178	NM_001106247 // Pdcd5 // programmed cell death 5 // 1q21 // 292814 /// ENSRNOT000000177	Pdcd5	NM_001106247	NM_001106247 // RefSeq // Rattus norvegicus programmed cell death 5 (Pdcd5), mRNA. // c	0.0297902	0.999952	-0.149693	-1.10933	XII * N down vs XII * D	0.257051	0.722645	-0.0751863	-1.0535	IO * N down vs IO * D	0.0192192	0.0591433	0.0227326	0.477175	5.22949e-09	5.25306e-07	0.420011	0.999916	-0.0745067	6.6121	0.0798325	6.20471	0.0749137	65.8883	1.59103	0.681103	0.00822342	0.217326	7.33949	7.13758	7.14397	7.41425	8.00397	7.74466	6.94998	7.22242	7.09409	7.12694	7.8545	7.63784	7.36149	7.23532	7.4347	7.4629
12838	7257044	---		---	GENSCAN00000043430 // ENSEMBL // cdna:genscan chromosome:RGSC3.4:4:143069256:143074446:	0.0298373	0.999952	0.205245	1.15288	XII * N up vs XII * D	0.0811672	0.550895	-0.162768	-1.11943	IO * N down vs IO * D	0.634306	0.796199	0.735539	0.935382	0.000201628	0.000500763	0.00816603	0.999916	0.368013	0.234139	0.00531792	0.117679	0.00267281	14.1658	0.643488	8.83326	0.200627	0.408828	5.37925	5.08247	5.14459	5.45157	5.27986	5.00493	5.40022	5.27498	5.03049	5.81952	5.59425	5.45468	5.41475	5.10238	5.3627	5.80533
18785	7371653	---		---	---	0.0298715	0.999952	-0.294779	-1.2267	XII * N down vs XII * D	0.845366	0.959321	-0.025042	-1.01751	IO * N down vs IO * D	0.203145	0.388668	0.08898	0.620331	0.000117597	0.000321968	0.146787	0.999916	-0.269737	1.74427	0.081759	3.23262	0.151522	15.596	1.46206	2.29943	0.107781	0.843713	3.83926	4.01004	3.99943	4.56194	3.66368	3.93063	3.48339	3.74494	3.41839	4.38546	3.36765	3.83647	3.60448	3.78566	3.38035	4.39425
18925	7374968	BC097391 // Mbtps2 // membrane-bound transcription factor peptidase, site 2 // Xq21 //	Mbtps2	BC097391	BC097391 // GenBank // Rattus norvegicus membrane-bound transcription factor peptidase,	0.0299398	0.999952	0.136278	1.09907	XII * N up vs XII * D	0.0276449	0.4123	-0.140263	-1.10211	IO * N down vs IO * D	0.00322993	0.0127741	0.961902	0.990987	0.771397	0.784179	0.0034777	0.999916	0.276541	11.5233	0.115551	0.0023461	2.35256e-05	0.26333	0.00528113	11.2977	0.113288	0.180496	6.24313	6.29044	6.26828	6.35117	6.26246	6.30327	6.33683	6.42779	6.50062	6.56271	6.35998	6.34848	6.51507	6.57472	6.54127	6.53795
417	6537977	---		---	--- // --- // pos_control // --- // --- // --- // --- // --- // ---	0.029945	0.999952	-0.429519	-1.34678	XII * N down vs XII * D	0.943561	0.98623	0.0132455	1.00922	IO * N up vs IO * D	0.587892	0.766601	0.125841	0.659067	0.000452467	0.000982601	0.104938	0.999916	-0.442764	0.304449	0.0303286	2.57681	0.256697	12.176	2.4259	2.91521	0.290408	1.79313	8.49014	8.39414	8.4753	7.71066	8.61523	8.75757	7.96762	8.1897	8.23909	6.86711	8.27615	8.32626	8.16492	8.29355	8.48611	7.6331
3802	7077793	NM_001007669 // Zfp672 // zinc finger protein 672 // 10q22 // 303165 /// ENSRNOT0000000	Zfp672	NM_001007669	NM_001007669 // RefSeq // Rattus norvegicus zinc finger protein 672 (Zfp672), mRNA. //	0.0299835	0.999952	0.137567	1.10005	XII * N up vs XII * D	0.727134	0.924359	-0.0209499	-1.01463	IO * N down vs IO * D	0.850986	0.929521	0.177423	0.699336	0.146687	0.169517	0.0724657	0.999916	0.158517	0.0363213	0.000371358	1.97039	0.0201458	2.1395	0.0437496	3.64067	0.037223	0.184036	6.61507	6.65938	6.63225	6.50638	6.42183	6.80382	6.83779	6.78685	6.69617	6.91539	6.60436	6.62357	6.69907	6.63373	6.84807	6.73707
19367	7384512	ENSRNOT00000056598 // LOC688842 // hypothetical protein LOC688842 // Xq36 // 688842 ///	LOC688842	ENSRNOT00000056598	ENSRNOT00000056598 // ENSEMBL // cdna:known chromosome:RGSC3.4:X:145966542:145972737:-1	0.0300742	0.999952	0.108241	1.07791	XII * N up vs XII * D	0.481276	0.836174	-0.0334678	-1.02347	IO * N down vs IO * D	0.169731	0.342447	0.267946	0.751027	0.025672	0.0343931	0.0439376	0.999916	0.141709	2.04607	0.0129674	1.30683	0.00828237	4.51977	0.0572902	4.69377	0.0297479	0.114079	3.22559	3.14847	3.23106	3.32863	3.10729	3.18971	3.21435	3.27875	3.18298	3.48732	3.36174	3.35504	3.32819	3.15658	3.16601	3.20669
9736	7201109	NM_021682 // Negr1 // neuronal growth regulator 1 // 2q45 // 59318 /// ENSRNOT000000421	Negr1	NM_021682	NM_021682 // RefSeq // Rattus norvegicus neuronal growth regulator 1 (Negr1), mRNA. //	0.0300919	0.999952	0.306156	1.23641	XII * N up vs XII * D	0.00125329	0.166422	0.50293	1.41709	IO * N up vs IO * D	1.20429e-08	2.41194e-07	0.000366935	0.122651	0.174983	0.199201	0.301627	0.999916	-0.196774	96.1787	4.87778	19.1209	0.969731	1.92331	0.195084	1.13098	0.0573584	0.912883	7.68769	8.20603	8.18825	7.70972	7.64617	8.23491	8.43133	8.11967	8.22769	8.17904	8.13403	8.41797	8.9899	9.0311	8.79705	8.63362
5140	7100386	NM_053912 // Cyth3 // cytohesin 3 // 12p11 // 116693 /// ENSRNOT00000001412 // Cyth3 //	Cyth3	NM_053912	NM_053912 // RefSeq // Rattus norvegicus cytohesin 3 (Cyth3), mRNA. // chr12 // 100 //	0.0301849	0.999952	0.20445	1.15225	XII * N up vs XII * D	0.847811	0.959852	0.0171273	1.01194	IO * N up vs IO * D	0.369945	0.581917	0.0899433	0.621473	0.00142371	0.00262222	0.147123	0.999916	0.187323	0.845652	0.0191505	3.21161	0.0727298	9.64357	0.436774	2.29537	0.0519808	0.407626	5.71445	5.6201	5.96296	5.38835	5.76317	5.79459	6.00074	5.83694	6.01808	5.64626	6.12498	5.8433	6.19411	6.0879	5.87017	5.30228
5660	7110446	---		---	---	0.0302017	0.999952	0.268599	1.20464	XII * N up vs XII * D	0.491671	0.837171	-0.0811375	-1.05785	IO * N down vs IO * D	0.560035	0.74478	0.263619	0.747949	0.00888573	0.0132361	0.0451438	0.999916	0.349736	0.352597	0.013785	1.33157	0.0520582	6.21127	0.485665	4.63467	0.181195	0.703719	3.89627	4.01926	3.84516	4.30714	4.07077	3.93361	4.0337	4.10586	4.12071	4.99981	4.08489	4.33883	3.95192	4.35706	4.09263	4.30905
833	7030971	NM_001108479 // Vstm2b // V-set and transmembrane domain containing 2B // 1q22 // 36156	Vstm2b	NM_001108479	NM_001108479 // RefSeq // Rattus norvegicus V-set and transmembrane domain containing 2	0.0303277	0.999952	-0.147973	-1.10801	XII * N down vs XII * D	0.314843	0.756103	0.0658962	1.04673	IO * N up vs IO * D	5.92378e-06	5.11556e-05	0.371627	0.805693	0.00198068	0.00350904	0.0281332	0.999916	-0.213869	39.9077	0.474343	0.839593	0.0099794	8.972	0.213282	5.70064	0.0677579	0.213948	7.65569	7.67709	7.75215	7.92336	7.73716	7.68048	7.60301	7.7742	7.59371	7.62824	7.52873	7.41019	7.46768	7.37989	7.1181	7.56347
10244	7213571	---		---	---	0.0303376	0.999952	-0.151561	-1.11077	XII * N down vs XII * D	0.894248	0.973492	0.00880139	1.00612	IO * N up vs IO * D	0.513507	0.710523	0.137136	0.668295	3.8579e-06	2.39056e-05	0.0975427	0.999916	-0.160362	0.444302	0.00554096	2.42086	0.0301909	26.955	0.67232	3.05466	0.0380952	0.224481	4.62364	4.4718	4.63581	4.90715	4.73255	4.57582	4.31397	4.37488	4.38383	4.87203	4.43785	4.65484	4.28705	4.4732	4.41452	4.9573
2140	7052694	---		---	---	0.0304318	0.999952	-0.180384	-1.13319	XII * N down vs XII * D	0.707309	0.918582	-0.029659	-1.02077	IO * N down vs IO * D	0.00040827	0.00211014	0.0705555	0.599944	0.0662171	0.0817936	0.184686	0.999916	-0.150725	18.7017	0.330802	3.69481	0.065355	3.16875	0.1121	1.90259	0.0336537	0.31839	4.12901	3.88811	3.74947	4.09581	4.39109	4.01833	3.90149	4.01519	3.74748	3.82784	3.77547	3.92203	3.64001	3.60877	3.62841	3.82514
9659	7199044	---		---	GENSCAN00000011538 // ENSEMBL // cdna:genscan chromosome:RGSC3.4:2:225958490:225960578:	0.0304588	0.999952	-0.230062	-1.17289	XII * N down vs XII * D	0.93133	0.983532	-0.00866658	-1.00603	IO * N down vs IO * D	0.170589	0.343747	0.103952	0.64194	0.1281	0.149616	0.129632	0.999916	-0.221395	2.03742	0.0586438	2.93311	0.0844251	2.30847	0.132891	2.52265	0.0726106	0.518102	3.98216	3.58943	3.8356	4.01944	3.64342	3.394	3.54529	3.3161	3.50827	3.51023	3.39244	3.81136	3.39365	3.53128	3.4733	3.81979
2185	7053819	---		---	GENSCAN00000020913 // ENSEMBL // cdna:genscan chromosome:RGSC3.4:1:139751361:139795635:	0.0306772	0.999952	-0.297147	-1.22871	XII * N down vs XII * D	0.812039	0.950664	-0.0309574	-1.02169	IO * N down vs IO * D	0.938557	0.97104	0.0854795	0.616831	3.01157e-06	2.01398e-05	0.157143	0.999916	-0.26619	0.00611029	0.000294276	3.31126	0.159473	27.9581	2.69297	2.17947	0.104965	0.866893	5.07558	4.8955	4.85422	5.472	5.19067	5.27482	4.42297	4.29251	4.58935	5.5705	4.99103	5.11354	4.29273	5.165	4.66095	5.5582
19093	7378460	---		---	ENSRNOT00000023109 // ENSEMBL // cdna:known chromosome:RGSC3.4:X:158990740:159025238:1	0.0306811	0.999952	-0.101585	-1.07295	XII * N down vs XII * D	0.0786642	0.544666	-0.0817671	-1.05831	IO * N down vs IO * D	0.437578	0.645955	0.00812476	0.386522	1.53303e-05	6.40537e-05	0.751542	0.999916	-0.0198179	0.630325	0.00354809	8.84714	0.0498004	21.8447	0.245928	0.103356	0.000581791	0.101322	3.65833	3.51266	3.61987	3.84454	3.66115	3.79192	3.47488	3.58647	3.44902	3.76613	3.54173	3.66073	3.568	3.65036	3.52302	3.88293
1697	7043689	ENSRNOT00000042977 // Kcnk18 // potassium channel, subfamily K, member 18 // 1q55 // 44	Kcnk18	ENSRNOT00000042977	ENSRNOT00000042977 // ENSEMBL // cdna:known chromosome:RGSC3.4:1:265749192:265764641:1	0.0307138	0.999952	-0.188411	-1.13951	XII * N down vs XII * D	0.43837	0.816944	-0.0644827	-1.04571	IO * N down vs IO * D	0.114383	0.254569	0.0401794	0.538773	0.0576052	0.0720233	0.292798	0.999916	-0.123928	2.75318	0.0533351	4.89057	0.0947411	3.35859	0.130127	1.17442	0.0227511	0.3487	5.16564	5.16496	4.95966	5.11574	5.04959	4.83055	5.04595	4.96077	4.89014	4.64568	4.64267	4.97045	4.85095	5.04913	4.88851	4.8237
12109	7243349	---		---	---	0.0310107	0.999952	0.216747	1.16211	XII * N up vs XII * D	0.439306	0.817405	-0.0741758	-1.05276	IO * N down vs IO * D	0.499035	0.698948	0.293726	0.770095	0.000218533	0.000536494	0.0405412	0.999916	0.290923	0.47601	0.0122529	1.16977	0.030111	13.9595	0.718662	4.87072	0.125377	0.463336	3.86553	3.90302	3.89016	4.15293	4.15244	3.99058	3.97568	4.21599	4.00724	4.25612	4.53658	4.26353	3.83061	3.81459	3.99681	4.30914
12347	7248004	NM_001135718 // Prex1 // phosphatidylinositol-3,4,5-trisphosphate-dependent Rac exchang	Prex1	NM_001135718	NM_001135718 // RefSeq // Rattus norvegicus phosphatidylinositol-3,4,5-trisphosphate-de	0.0310886	0.999952	-0.130702	-1.09483	XII * N down vs XII * D	0.0358765	0.436568	-0.128333	-1.09303	IO * N down vs IO * D	0.458839	0.664539	0.00437729	0.327655	5.39597e-07	6.58349e-06	0.976564	0.999916	-0.00236932	0.573064	0.00536962	10.6081	0.099398	35.7383	0.669736	0.000887342	8.3144e-06	0.16866	7.46789	7.56467	7.54353	7.32945	7.17538	7.24443	7.47649	7.28125	7.4433	7.25129	6.97732	7.11147	7.79791	7.54003	7.4239	7.21608
15928	7319262	NM_001130511 // Fam109b // family with sequence similarity 109, member B // 7q34 // 688	Fam109b	NM_001130511	NM_001130511 // RefSeq // Rattus norvegicus family with sequence similarity 109, member	0.0312167	0.999952	-0.646733	-1.56562	XII * N down vs XII * D	0.532843	0.854798	-0.178202	-1.13147	IO * N down vs IO * D	0.3761	0.588874	0.0506413	0.560781	0.260161	0.287115	0.24968	0.999916	-0.468531	0.823671	0.189292	4.38657	1.0081	1.45239	0.66756	1.41502	0.325191	4.13666	5.2188	5.07647	4.97734	5.39032	4.83517	5.57707	5.05586	4.84323	4.77166	4.64858	3.55633	4.31911	4.85948	4.63992	4.85043	5.57145
6756	7133442	NM_001106051 // Esd // esterase D // 15q11 // 290401 /// ENSRNOT00000013324 // Esd // e	Esd	NM_001106051	NM_001106051 // RefSeq // Rattus norvegicus esterase D (Esd), mRNA. // chr15 // 100 //	0.0313219	0.999952	-0.132095	-1.09588	XII * N down vs XII * D	0.264514	0.727706	-0.0659674	-1.04679	IO * N down vs IO * D	1.87714e-06	1.91135e-05	0.0242256	0.482637	0.143395	0.16598	0.422163	0.999916	-0.0661276	47.6306	0.457299	6.05274	0.058112	2.16763	0.0416225	0.674703	0.00647778	0.172817	7.37188	7.3706	7.49595	7.52942	7.52176	7.58086	7.18596	7.478	7.31041	7.35894	7.36126	7.38332	7.17393	7.21848	7.02854	7.40096
18059	7359114	NM_022692 // Rab5a // RAB5A, member RAS oncogene family // 9q11 // 64633 /// BC161848 /	Rab5a	NM_022692	NM_022692 // RefSeq // Rattus norvegicus RAB5A, member RAS oncogene family (Rab5a), mRN	0.0313506	0.999952	-0.504496	-1.41863	XII * N down vs XII * D	0.526037	0.852182	-0.141481	-1.10304	IO * N down vs IO * D	0.638208	0.798821	0.0500354	0.560781	0.000174372	0.000445043	0.25319	0.999916	-0.363015	0.228752	0.0320473	4.41236	0.618154	14.5427	4.07475	1.39344	0.195215	2.52173	6.02876	6.02638	5.71577	5.08679	6.24931	6.01682	5.88351	5.76236	5.50424	4.31096	5.60728	5.02852	5.94779	5.91745	6.41358	4.43889
16497	7330314	BC098850 // RGD1304694 // similar to CG9646-PA // 7q34 // 362974 /// ENSRNOT00000042070	RGD1304694	BC098850	BC098850 // GenBank // Rattus norvegicus similar to CG9646-PA, mRNA (cDNA clone IMAGE:7	0.031435	0.999952	0.120251	1.08692	XII * N up vs XII * D	0.0888733	0.560752	0.0938554	1.06722	IO * N up vs IO * D	0.000490333	0.00247168	0.00915644	0.402334	0.000382132	0.000853554	0.723114	0.999916	0.0263956	17.9942	0.143388	8.52201	0.0679083	12.5773	0.200446	0.129524	0.00103212	0.143434	7.25713	7.41682	7.34079	7.19479	7.0426	7.07172	7.40795	7.3962	7.40745	7.39074	7.22067	7.22235	7.13382	7.16534	7.19479	6.91225
5663	7110550	---		---	GENSCAN00000014381 // ENSEMBL // cdna:genscan chromosome:RGSC3.4:13:36340192:36350087:-	0.0315271	0.999952	0.187155	1.13852	XII * N up vs XII * D	0.941179	0.985865	-0.00608069	-1.00422	IO * N down vs IO * D	2.20267e-06	2.18766e-05	0.130304	0.662176	0.00156629	0.00285464	0.107924	0.999916	0.193236	46.4955	0.898569	2.51325	0.0485709	9.44691	0.36514	2.86218	0.0553142	0.347866	4.44358	4.26214	4.51351	4.35832	4.14462	3.94765	4.77931	4.48974	4.5631	4.4987	4.28122	4.18068	4.14072	4.20405	3.96977	3.69584
13097	7261668	---		---	---	0.0315846	0.999952	-0.130412	-1.09461	XII * N down vs XII * D	0.598491	0.880001	-0.030366	-1.02127	IO * N down vs IO * D	0.101916	0.232457	0.0585997	0.574162	0.000331032	0.000757074	0.224982	0.999916	-0.100046	2.97075	0.0278979	4.07764	0.0382926	12.9242	0.242738	1.5789	0.0148272	0.169035	4.55065	4.56709	4.7121	4.77184	4.65761	4.67099	4.50492	4.37475	4.46662	4.65067	4.54141	4.60943	4.36841	4.41531	4.44594	4.81816
13212	7264453	NM_001134979 // Ezh2 // enhancer of zeste homolog 2 (Drosophila) // 4q24 // 312299 ///	Ezh2	NM_001134979	NM_001134979 // RefSeq // Rattus norvegicus enhancer of zeste homolog 2 (Drosophila) (E	0.0317324	0.999952	0.0777125	1.05534	XII * N up vs XII * D	8.20355e-05	0.0513039	0.170885	1.12575	IO * N up vs IO * D	1.74029e-05	0.000131845	5.60483e-05	0.0342214	6.86321e-05	0.000207166	0.0654336	0.999916	-0.0931724	33.5152	0.111983	27.3997	0.0915494	17.1126	0.114355	3.84882	0.0128599	0.0601425	5.20272	5.21171	5.19914	5.26068	5.42549	5.40054	5.38964	5.29569	5.29836	5.30677	5.39533	5.48078	5.20655	5.39636	5.35986	5.35545
3567	7073839	---		---	---	0.0317976	0.999952	-0.250937	-1.18998	XII * N down vs XII * D	0.2299	0.704321	-0.135657	-1.09859	IO * N down vs IO * D	0.0583995	0.149267	0.0214067	0.470003	5.46716e-06	3.0292e-05	0.462126	0.999916	-0.11528	4.08481	0.142431	6.34948	0.221397	25.5888	1.78449	0.564597	0.0196866	0.627633	4.78192	4.49733	4.62524	5.11925	4.90566	4.8939	4.57722	4.27668	4.2056	4.69897	4.54721	5.01201	4.48842	4.4585	4.49683	5.40528
168	5941889	---		---	--- // --- // pos_control // --- // --- // --- // --- // --- // ---	0.0318478	0.999952	-0.282161	-1.21601	XII * N down vs XII * D	0.552351	0.862893	0.0743537	1.05289	IO * N up vs IO * D	0.0340019	0.0955631	0.24411	0.734681	1.27298e-05	5.61266e-05	0.0535373	0.999916	-0.356515	5.2649	0.232262	1.45009	0.063971	22.4884	1.98416	4.26805	0.188286	0.794073	8.39328	8.10694	8.35496	8.15582	9.23481	8.96525	7.96978	8.10844	8.3272	7.67519	8.53354	8.90394	8.2863	7.87038	8.18805	7.91011
5815	7113823	NM_001191930 // Uap1 // UDP-N-acteylglucosamine pyrophosphorylase 1 // 13q24 // 498272	Uap1	NM_001191930	NM_001191930 // RefSeq // Rattus norvegicus UDP-N-acteylglucosamine pyrophosphorylase 1	0.0318975	0.999952	0.192643	1.14286	XII * N up vs XII * D	0.0231659	0.391824	0.208113	1.15518	IO * N up vs IO * D	0.76328	0.881644	0.00318936	0.293213	3.9948e-07	5.42347e-06	0.897026	0.999916	-0.0154696	0.0935017	0.001924	11.5621	0.237914	37.2581	1.53333	0.017229	0.000354524	0.370389	8.21935	8.11912	7.98671	8.74976	8.55534	8.49727	8.18649	8.42225	8.24748	8.58737	8.90401	8.9358	8.08034	8.192	8.0763	8.51656
16227	7324486	---		---	---	0.0319444	0.999952	0.140001	1.10191	XII * N up vs XII * D	0.261947	0.725585	0.0705989	1.05015	IO * N up vs IO * D	0.0725018	0.177653	0.0243374	0.482637	0.821168	0.831679	0.428507	0.999916	0.0694021	3.63966	0.0395797	6.0418	0.0657019	0.1992	0.00433242	0.656135	0.00713519	0.195742	3.50702	3.31476	3.31898	3.30712	3.56385	3.26045	3.49975	3.4458	3.64437	3.54035	3.51635	3.46557	3.51478	3.52125	3.59372	3.42422
17664	7350244	NM_020073 // Pth1r // parathyroid hormone 1 receptor // 8q32 // 56813 /// ENSRNOT000000	Pth1r	NM_020073	NM_020073 // RefSeq // Rattus norvegicus parathyroid hormone 1 receptor (Pth1r), mRNA.	0.0319453	0.999952	0.188837	1.13984	XII * N up vs XII * D	0.941207	0.985865	0.00614954	1.00427	IO * N up vs IO * D	0.550223	0.737141	0.108814	0.648105	0.00766493	0.0116094	0.131338	0.999916	0.182687	0.370715	0.00733451	2.8467	0.0563213	6.46312	0.255743	2.4989	0.0494402	0.356126	5.42036	5.17574	5.13267	5.35132	5.2475	5.27996	5.09042	5.52835	5.57584	5.59164	5.41836	5.53596	5.16031	5.04854	5.2221	5.60668
10615	7220292	NM_031028 // Gabbr1 // gamma-aminobutyric acid (GABA) B receptor 1 // 20p12 // 81657 //	Gabbr1	NM_031028	NM_031028 // RefSeq // Rattus norvegicus gamma-aminobutyric acid (GABA) B receptor 1 (G	0.0319479	0.999952	0.125182	1.09064	XII * N up vs XII * D	0.383296	0.793482	0.0487118	1.03434	IO * N up vs IO * D	0.00398545	0.015361	0.0357425	0.524557	4.42581e-07	5.76247e-06	0.331438	0.999916	0.0764702	10.8869	0.0946576	5.15201	0.0447949	36.7344	0.638785	0.9963	0.00866247	0.156504	9.93764	10.0771	10.0747	9.77035	9.64956	9.81517	10.095	9.99777	10.2648	9.95474	9.87565	9.88762	10.3	10.3383	10.2208	9.7776
18172	7362184	NM_001108218 // Hecw2 // HECT, C2 and WW domain containing E3 ubiquitin protein ligase	Hecw2	NM_001108218	NM_001108218 // RefSeq // Rattus norvegicus HECT, C2 and WW domain containing E3 ubiqui	0.0320452	0.999952	0.122642	1.08873	XII * N up vs XII * D	0.245882	0.713878	-0.0640979	-1.04543	IO * N down vs IO * D	2.44362e-06	2.39628e-05	0.445819	0.83938	6.35278e-06	3.35866e-05	0.0229492	0.999916	0.18674	45.7695	0.382462	0.607607	0.00507732	25.0166	0.418091	6.18197	0.0516582	0.150413	7.32855	7.12389	7.27838	7.06519	6.99465	7.0394	7.38545	7.27696	7.50404	7.26931	7.09916	7.031	7.73804	7.63197	7.58468	7.3748
18587	7369684	---		---	---	0.0321001	0.999952	0.491591	1.40599	XII * N up vs XII * D	0.628469	0.892193	0.105482	1.07585	IO * N up vs IO * D	0.000461063	0.00235103	0.062889	0.585994	0.0105787	0.015469	0.216082	0.999916	0.386109	18.2303	2.44933	3.93064	0.528101	5.91936	1.59059	1.64373	0.220843	2.41839	4.78208	3.80899	4.19259	4.11702	4.29459	3.6736	5.06331	4.70471	4.60083	4.95808	3.94038	4.5511	4.51408	4.99772	5.67971	5.47632
13873	7277745	NM_012596 // Lepr // leptin receptor // 5q33 // 24536 /// ENSRNOT00000007859 // Leprot	Lepr	NM_012596	NM_012596 // RefSeq // Rattus norvegicus leptin receptor (Lepr), mRNA. // chr5 // 97 //	0.0322474	0.999952	0.0826406	1.05895	XII * N up vs XII * D	0.301287	0.749876	0.038372	1.02695	IO * N up vs IO * D	4.93338e-09	1.12389e-07	0.0281136	0.501009	0.00873412	0.0130403	0.393867	0.999916	0.0442686	107.973	0.410764	5.70227	0.0216932	6.24038	0.0474807	0.763094	0.00290305	0.0684776	4.28618	4.28127	4.4609	4.30361	4.34449	4.46332	4.48084	4.42059	4.50766	4.37723	4.46044	4.38883	4.74739	4.68608	4.67817	4.52141
8619	7177363	---		---	---	0.032262	0.999952	0.290674	1.22321	XII * N up vs XII * D	0.0977756	0.571858	-0.221505	-1.16595	IO * N down vs IO * D	0.101024	0.230943	0.702553	0.926232	0.000148259	0.000389787	0.0101144	0.999916	0.512179	2.98751	0.140635	0.150558	0.00708743	14.9709	1.40949	8.25506	0.388602	0.847339	3.81846	3.83186	3.74652	4.12342	3.96731	4.03953	3.87864	3.80494	3.9268	4.557	4.57715	4.5266	4.15678	3.8568	3.89368	4.67227
17158	7340696	NM_012606 // Myl3 // myosin, light chain 3, alkali; ventricular, skeletal, slow // 8q32	Myl3	NM_012606	NM_012606 // RefSeq // Rattus norvegicus myosin, light chain 3, alkali; ventricular, sk	0.0322838	0.999952	-0.185244	-1.13701	XII * N down vs XII * D	0.224757	0.702106	-0.101631	-1.07299	IO * N down vs IO * D	0.244515	0.443643	0.0211846	0.469341	5.39041e-06	2.99954e-05	0.471278	0.999916	-0.0836133	1.44751	0.0276825	6.37473	0.121912	25.6432	0.980815	0.541536	0.0103565	0.344237	5.20966	5.30036	5.31063	5.74326	5.38548	5.53824	4.9602	5.22448	5.03639	5.53425	5.29927	5.32158	4.95384	4.95555	5.1912	5.57905
8777	7180652	NM_001007629 // Nutf2 // nuclear transport factor 2 // 19q12 // 291981 /// BC061569 //	Nutf2	NM_001007629	NM_001007629 // RefSeq // Rattus norvegicus nuclear transport factor 2 (Nutf2), mRNA. /	0.0323752	0.999952	0.141324	1.10292	XII * N up vs XII * D	0.217338	0.696854	-0.0788927	-1.05621	IO * N down vs IO * D	0.000135253	0.000794188	0.480894	0.852981	0.152619	0.175754	0.0205688	0.999916	0.220217	23.2981	0.25964	0.518105	0.00577391	2.09054	0.0465952	6.44632	0.0718396	0.200597	9.10217	9.34746	9.42034	9.22066	9.13966	9.24303	9.34831	9.58492	9.33131	9.40821	9.38231	9.26622	9.22408	9.11872	8.98641	9.33963
10702	7221320	---		---	---	0.032387	0.999952	-0.202397	-1.15061	XII * N down vs XII * D	0.789875	0.942829	-0.0239058	-1.01671	IO * N down vs IO * D	0.36937	0.581247	0.0851636	0.615894	0.0216286	0.0294627	0.167925	0.999916	-0.178491	0.847736	0.0193801	3.31855	0.0758654	4.77969	0.218537	2.06444	0.0471953	0.411499	4.71445	4.33943	4.56478	4.77159	4.61264	4.49852	4.40653	4.35523	4.20988	4.52351	4.43575	4.35613	4.58968	4.4647	4.56135	4.6187
224	6072795	---		---	--- // --- // pos_control // --- // --- // --- // --- // --- // ---	0.0324034	0.999952	-0.160866	-1.11796	XII * N down vs XII * D	0.0499885	0.479798	0.147613	1.10773	IO * N up vs IO * D	0.000110788	0.000663941	0.894719	0.977322	3.03847e-07	4.6129e-06	0.00586393	0.999916	-0.308479	24.1916	0.349441	0.0180145	0.000260215	38.6861	1.11762	9.75897	0.140966	0.260005	10.7058	10.8064	10.7723	10.6705	11.3127	11.1263	10.6183	10.6734	10.6759	10.4506	10.9403	11.0704	10.3113	10.4403	10.3799	10.236
10843	7225306	NM_024136 // Lcn5 // lipocalin 5 // 3p13 // 29552 /// ENSRNOT00000061855 // Lcn5 // lip	Lcn5	NM_024136	NM_024136 // RefSeq // Rattus norvegicus lipocalin 5 (Lcn5), mRNA. // chr3 // 100 // 10	0.0325637	0.999952	-0.125812	-1.09112	XII * N down vs XII * D	0.136404	0.6234	0.0857534	1.06124	IO * N up vs IO * D	0.0471617	0.125732	0.610658	0.899919	1.21274e-08	7.88972e-07	0.0135548	0.999916	-0.211565	4.53975	0.0401949	0.268489	0.00237719	59.2062	1.04842	7.48885	0.0663061	0.159372	4.26024	4.32031	4.38126	4.84242	4.3722	4.28215	4.22092	4.10022	4.09941	4.69209	4.25551	4.33557	4.17402	4.18668	4.30214	4.83256
10680	7221019	NM_212547 // Rgl2 // ral guanine nucleotide dissociation stimulator-like 2 // 20p12 //	Rgl2	NM_212547	NM_212547 // RefSeq // Rattus norvegicus ral guanine nucleotide dissociation stimulator	0.0325773	0.999952	-0.125114	-1.09059	XII * N down vs XII * D	0.510681	0.844906	-0.0367121	-1.02577	IO * N down vs IO * D	0.927234	0.965275	0.0496314	0.560308	1.1663e-05	5.24253e-05	0.265295	0.999916	-0.0884019	0.00857722	7.51153e-05	4.42975	0.0387937	22.7962	0.399277	1.32192	0.0115768	0.157636	6.29665	6.46565	6.42662	6.72681	6.5672	6.58274	6.29737	6.15735	6.20351	6.67703	6.51406	6.46565	6.22344	6.26676	6.4588	6.64002
337	6352916	---		---	--- // --- // neg_control // --- // --- // --- // --- // --- // ---	0.0326374	0.999952	-0.512656	-1.42667	XII * N down vs XII * D	0.0994055	0.573469	-0.389585	-1.31002	IO * N down vs IO * D	0.368813	0.580842	0.0103454	0.409518	0.451271	0.47758	0.70076	0.999916	-0.123071	0.849756	0.125042	8.19496	1.20589	0.83192	0.244834	0.152479	0.0224373	2.6487	5.74458	5.45492	5.66708	5.81267	5.81256	6.38298	5.99364	5.48216	5.28571	4.83673	4.9427	5.25791	6.40342	6.21106	5.56695	5.58028
9784	7202653	ENSRNOT00000034041 // LOC100364313 // ankyrin repeat and death domain containing 1B-lik	LOC100364313	ENSRNOT00000034041	ENSRNOT00000034041 // ENSEMBL // cdna:known chromosome:RGSC3.4:2:26879464:26933909:-1 g	0.0328296	0.999952	-0.12454	-1.09016	XII * N down vs XII * D	0.265159	0.72864	-0.0627297	-1.04444	IO * N down vs IO * D	0.103871	0.235941	0.025113	0.487156	2.61723e-07	4.22836e-06	0.430606	0.999916	-0.0618103	2.93459	0.0255484	5.96737	0.0519515	39.4834	0.68748	0.650087	0.00565961	0.156707	5.43308	5.37259	5.41723	5.71872	5.5681	5.66163	5.38735	5.23393	5.12351	5.70359	5.43611	5.53962	5.18133	5.20467	5.26437	5.8191
6631	7131722	NM_001108375 // Mrpl52 // mitochondrial ribosomal protein L52 // 15p13 // 361037 /// EN	Mrpl52	NM_001108375	NM_001108375 // RefSeq // Rattus norvegicus mitochondrial ribosomal protein L52 (Mrpl52	0.0328707	0.999952	-0.14877	-1.10862	XII * N down vs XII * D	0.697795	0.915125	-0.0257151	-1.01798	IO * N down vs IO * D	0.110061	0.246876	0.0729051	0.603254	3.0397e-09	4.00915e-07	0.19584	0.999916	-0.123055	2.82528	0.035117	3.62845	0.0451001	70.5417	1.75361	1.80468	0.0224314	0.223733	7.43247	7.60515	7.6029	7.92117	8.33792	8.17379	7.29162	7.55614	7.52079	7.72775	8.03426	8.05022	7.74028	7.4227	7.5525	7.99245
3888	7079061	NM_001007610 // Wrap53 // WD repeat containing, antisense to TP53 // 10q24 // 287432 //	Wrap53	NM_001007610	NM_001007610 // RefSeq // Rattus norvegicus WD repeat containing, antisense to TP53 (Wr	0.0328769	0.999952	-0.169825	-1.12492	XII * N down vs XII * D	0.231235	0.705438	-0.0921857	-1.06598	IO * N down vs IO * D	0.111692	0.249854	0.0220485	0.472117	0.00104222	0.00200391	0.467381	0.999916	-0.0776393	2.79768	0.0453175	6.27817	0.101696	10.301	0.333718	0.551265	0.00892953	0.291569	6.37681	6.43005	6.41065	6.63932	6.60615	6.44234	6.25776	6.21995	6.17515	6.38573	6.40235	6.44542	6.05398	6.19495	6.21692	6.49061
16690	7333377	NM_001000862 // Olr1186 // olfactory receptor 1186 // 8q13 // 405155 /// ENSRNOT0000004	Olr1186	NM_001000862	NM_001000862 // RefSeq // Rattus norvegicus olfactory receptor 1186 (Olr1186), mRNA. //	0.0328956	0.999952	-0.323091	-1.25101	XII * N down vs XII * D	0.925691	0.982255	-0.0133893	-1.00932	IO * N down vs IO * D	0.734548	0.864119	0.10805	0.646628	0.0167131	0.0233476	0.136983	0.999916	-0.309702	0.118601	0.00695516	2.85998	0.167719	5.18014	0.607563	2.42288	0.142086	1.05558	3.44533	3.57891	3.2794	3.9194	3.96005	4.02676	3.43422	3.58322	3.13837	3.56428	3.25471	3.2965	3.29334	3.3592	3.06777	3.86752
17940	7356077	NM_001007666 // Bcs1l // BCS1-like (S. cerevisiae) // 9q33 // 301514 /// ENSRNOT0000002	Bcs1l	NM_001007666	NM_001007666 // RefSeq // Rattus norvegicus BCS1-like (S. cerevisiae) (Bcs1l), nuclear	0.0330948	0.999952	-0.175126	-1.12906	XII * N down vs XII * D	0.135829	0.622905	0.119965	1.08671	IO * N up vs IO * D	0.0870264	0.205303	0.615687	0.90196	0.00061136	0.00126995	0.0136671	0.999916	-0.295091	3.27605	0.05659	0.260934	0.00450734	11.4796	0.396592	7.46767	0.128995	0.310929	6.69054	6.76351	6.62681	6.59529	6.56149	6.90484	6.37653	6.51167	6.33658	6.47498	6.63008	6.76188	6.35823	6.35162	6.08021	6.48734
12751	7255475	NM_001109398 // Mthfd2 // methylenetetrahydrofolate dehydrogenase (NADP+ dependent) 2,	Mthfd2	NM_001109398	NM_001109398 // RefSeq // Rattus norvegicus methylenetetrahydrofolate dehydrogenase (NA	0.033159	0.999952	-0.497471	-1.41174	XII * N down vs XII * D	0.330154	0.764628	0.218528	1.16355	IO * N up vs IO * D	0.00037481	0.00195755	0.37537	0.808107	0.0465611	0.0591922	0.0314381	0.999916	-0.715999	19.0371	2.65575	0.826248	0.115265	3.65435	1.01959	5.44379	0.759429	2.51107	6.77515	6.71427	7.44149	6.5869	7.21897	7.09523	6.61586	6.98483	6.22482	5.54993	6.4713	7.00044	6.11281	6.66973	5.98194	5.63219
15914	7319144	ENSRNOT00000034998 // L3mbtl2 // l(3)mbt-like 2 (Drosophila) // 7q34 // 300320 /// NM_0	L3mbtl2	ENSRNOT00000034998	ENSRNOT00000034998 // ENSEMBL // cdna:known chromosome:RGSC3.4:7:120016773:120037820:1	0.0332251	0.999952	0.111425	1.0803	XII * N up vs XII * D	0.392844	0.798414	0.0428328	1.03013	IO * N up vs IO * D	0.108203	0.243554	0.0376996	0.528857	0.00256032	0.00440317	0.331742	0.999916	0.0685922	2.85731	0.0200145	5.03235	0.03525	8.46666	0.118613	0.995014	0.00696976	0.126084	6.38585	6.43702	6.43671	6.36057	6.2299	6.18106	6.46577	6.64635	6.40303	6.54687	6.3616	6.27605	6.5272	6.42026	6.42026	6.33619
6103	7119602	ENSRNOT00000004128 // Fgfbp1 // fibroblast growth factor binding protein 1 // 14q21 //	Fgfbp1	ENSRNOT00000004128	ENSRNOT00000004128 // ENSEMBL // cdna:known chromosome:RGSC3.4:14:72242271:72243351:1 g	0.033299	0.999952	-0.268456	-1.20452	XII * N down vs XII * D	0.660429	0.902828	-0.0526777	-1.03719	IO * N down vs IO * D	0.453995	0.66046	0.068545	0.598384	0.205475	0.231015	0.209394	0.999916	-0.215778	0.585726	0.0238382	3.75366	0.152769	1.73007	0.140823	1.69472	0.0689728	0.732574	4.10906	4.2291	4.35885	4.64168	4.30574	4.6724	3.96177	4.38019	4.07431	4.1138	3.90228	4.27374	3.85189	4.00767	4.48091	4.44583
18430	7367975	---		---	---	0.0333318	0.999952	0.592825	1.5082	XII * N up vs XII * D	0.651782	0.899196	-0.119539	-1.08639	IO * N down vs IO * D	0.113789	0.253542	0.21244	0.717396	0.694919	0.711696	0.067464	0.999916	0.712364	2.76289	0.548572	1.67125	0.331826	0.371419	0.14749	3.78614	0.751738	3.5739	3.7898	3.62043	3.78495	3.57828	4.20624	3.68493	5.03811	3.66997	3.59122	4.89902	4.81943	4.20383	4.56683	5.03779	4.29741	4.42733
12422	7249685	NM_001135174 // Tomm7 // translocase of outer mitochondrial membrane 7 homolog (yeast)	Tomm7	NM_001135174	NM_001135174 // RefSeq // Rattus norvegicus translocase of outer mitochondrial membrane	0.03344	0.999952	-0.145664	-1.10624	XII * N down vs XII * D	0.670838	0.906057	0.0276711	1.01937	IO * N up vs IO * D	0.46111	0.666285	0.206415	0.712293	2.72163e-07	4.32108e-06	0.0701071	0.999916	-0.173335	0.567203	0.00680864	1.7181	0.0206239	39.2732	0.942861	3.70776	0.0445075	0.21607	11.0148	11.0077	11.2262	11.7158	11.5261	11.5153	10.8774	11.0715	10.9071	11.5937	11.2159	11.4663	11.0802	11.1128	11.1059	11.294
16726	7334284	NM_001108131 // Snx19 // sorting nexin 19 // 8q13 // 315478 /// ENSRNOT00000020041 // S	Snx19	NM_001108131	NM_001108131 // RefSeq // Rattus norvegicus sorting nexin 19 (Snx19), mRNA. // chr8 //	0.0334619	0.999952	0.14068	1.10242	XII * N up vs XII * D	0.0624892	0.512102	0.122856	1.08889	IO * N up vs IO * D	0.047217	0.125862	0.00718581	0.377833	1.09136e-06	1.04073e-05	0.839883	0.999916	0.0178235	4.53722	0.0508156	9.18623	0.102883	32.3705	0.725081	0.0420194	0.000470605	0.201595	7.97549	8.27551	8.04424	7.70744	7.58219	7.78189	8.12139	8.14107	8.26685	7.85407	7.90153	7.92592	8.04996	8.05753	7.89807	7.59214
1876	7047815	XM_218196 // Zfp580 // zinc finger protein 580 // 1q12 // 308336 /// XM_003753208 // Zf	Zfp580	XM_218196	XM_218196 // RefSeq // PREDICTED: Rattus norvegicus zinc finger protein 580 (Zfp580), m	0.033476	0.999952	0.231712	1.17423	XII * N up vs XII * D	0.180396	0.67173	-0.142018	-1.10345	IO * N down vs IO * D	0.00156286	0.00677836	0.539024	0.875899	5.60304e-08	1.75486e-06	0.0177472	0.999916	0.37373	13.8478	0.420822	0.392165	0.0119176	48.5404	2.9502	6.80866	0.206909	0.547004	6.99487	6.95953	6.80322	7.48859	7.56476	7.55933	7.06453	7.16527	7.20034	7.85069	7.86437	7.61537	6.95962	7.34228	7.36386	8.222
6034	7117811	NM_057198 // Ppat // phosphoribosyl pyrophosphate amidotransferase // 14p11 // 117544 /	Ppat	NM_057198	NM_057198 // RefSeq // Rattus norvegicus phosphoribosyl pyrophosphate amidotransferase	0.0335289	0.999952	0.15361	1.11235	XII * N up vs XII * D	0.0391027	0.451241	0.150367	1.10985	IO * N up vs IO * D	2.9136e-06	2.79081e-05	0.00495888	0.339716	0.144697	0.167397	0.973136	0.999916	0.00324317	44.5584	0.595503	10.2421	0.136881	2.15642	0.0576392	0.00116603	1.55834e-05	0.240562	6.16625	6.47591	6.5445	6.48234	6.4922	6.47847	6.51762	6.7908	6.51659	6.71963	6.44596	6.57073	6.1131	6.18795	6.0058	6.32372
4020	7080663	NM_001013970 // Slfn13 // schlafen family member 13 // 10q26 // 303378 /// ENSRNOT00000	Slfn13	NM_001013970	NM_001013970 // RefSeq // Rattus norvegicus schlafen family member 13 (Slfn13), mRNA. /	0.0336213	0.999952	0.161651	1.11857	XII * N up vs XII * D	0.315984	0.757371	0.0733977	1.05219	IO * N up vs IO * D	1.78648e-07	2.49708e-06	0.0303709	0.509536	0.00657	0.0101326	0.389187	0.999916	0.0882533	66.8919	0.991198	5.52323	0.0818427	6.73024	0.199456	0.77865	0.011538	0.266722	4.30698	4.19652	4.31948	4.35533	4.39607	4.36472	4.6056	4.37127	4.35171	4.58916	4.63085	4.36041	4.6125	4.62411	4.60137	5.0969
12065	7242715	NM_001191853 // Dnajc24 // DnaJ (Hsp40) homolog, subfamily C, member 24 // 3q33 // 3621	Dnajc24	NM_001191853	NM_001191853 // RefSeq // Rattus norvegicus DnaJ (Hsp40) homolog, subfamily C, member 2	0.0338288	0.999952	-0.152924	-1.11182	XII * N down vs XII * D	0.631637	0.892745	0.0328752	1.02305	IO * N up vs IO * D	0.346964	0.559664	0.221254	0.723924	5.7519e-05	0.000179338	0.06552	0.999916	-0.185799	0.932681	0.0124012	1.60565	0.0213491	17.6302	0.468832	3.84611	0.0511389	0.239333	7.69215	7.63861	7.55666	7.86625	8.13757	7.94181	7.34599	7.74879	7.53374	7.55977	7.87401	7.85321	7.36951	7.67293	7.6254	7.79614
17032	7338544	---		---	---	0.0338466	0.999952	0.0995237	1.07142	XII * N up vs XII * D	0.187614	0.679229	-0.0600949	-1.04253	IO * N down vs IO * D	0.224046	0.41683	0.530608	0.874774	0.0600512	0.0748401	0.0185414	0.999916	0.159619	1.58556	0.00893123	0.408849	0.00230298	3.30162	0.0371951	6.70041	0.0377424	0.101391	2.93533	2.9609	3.09884	3.08519	2.96343	3.05201	3.02504	3.08892	3.07801	3.15524	3.23856	3.10707	2.97627	3.12874	3.13122	3.29846
2304	7055317	NM_001001027 // Olr129 // olfactory receptor 129 // 1q32 // 405912 /// ENSRNOT000000346	Olr129	NM_001001027	NM_001001027 // RefSeq // Rattus norvegicus olfactory receptor 129 (Olr129), mRNA. // c	0.0339663	0.999952	-0.296106	-1.22783	XII * N down vs XII * D	0.989068	0.997538	0.00181488	1.00126	IO * N up vs IO * D	0.467176	0.672244	0.12637	0.659067	0.421184	0.447744	0.122054	0.999916	-0.297921	0.55178	0.0275546	2.56913	0.128297	0.907585	0.0906455	2.6329	0.131481	0.89888	3.47399	3.29634	3.38083	3.64205	3.36586	3.65701	3.22157	3.10691	3.19404	3.39737	3.13524	2.98432	3.34693	3.07493	3.54552	3.29212
3183	7069026	NM_001105794 // Lsmd1 // LSM domain containing 1 // 10q24 // 287429 /// ENSRNOT00000013	Lsmd1	NM_001105794	NM_001105794 // RefSeq // Rattus norvegicus LSM domain containing 1 (Lsmd1), mRNA. // c	0.0339686	0.999952	-0.162561	-1.11927	XII * N down vs XII * D	0.190751	0.68287	-0.097506	-1.06992	IO * N down vs IO * D	0.0419787	0.114047	0.0188743	0.462025	3.5246e-08	1.35524e-06	0.526816	0.999916	-0.065055	4.79382	0.0721546	6.65659	0.100192	51.5817	1.55277	0.416529	0.00626942	0.270928	8.06225	8.10486	8.17165	8.66778	8.73123	8.68642	7.88959	8.07741	7.8683	8.52264	8.55981	8.53107	8.09429	8.08322	7.77024	8.70528
16988	7337579	NM_001191108 // Narg2 // NMDA receptor regulated 2 // 8q24 // 691379 /// ENSRNOT0000001	Narg2	NM_001191108	NM_001191108 // RefSeq // Rattus norvegicus NMDA receptor regulated 2 (Narg2), mRNA. //	0.0340428	0.999952	-0.166332	-1.1222	XII * N down vs XII * D	0.618429	0.887372	-0.0372089	-1.02613	IO * N down vs IO * D	0.00412649	0.0158385	0.064108	0.586408	0.0184268	0.0254679	0.226824	0.999916	-0.129123	10.7831	0.170079	3.89098	0.0613711	5.02717	0.158584	1.56589	0.0246983	0.283908	5.81358	5.9239	6.20713	5.78121	6.0524	5.89807	5.77446	5.92125	5.83803	5.68336	5.67999	5.78121	5.89833	5.81188	5.76166	5.38682
9100	7187149	NM_001024294 // Clasrp // CLK4-associating serine/arginine rich protein // --- // 49939	Clasrp	NM_001024294	NM_001024294 // RefSeq // Rattus norvegicus CLK4-associating serine/arginine rich prote	0.0340449	0.999952	0.107163	1.07711	XII * N up vs XII * D	0.68216	0.910329	0.019688	1.01374	IO * N up vs IO * D	0.17216	0.346239	0.0724623	0.602434	6.60417e-07	7.45699e-06	0.204758	0.999916	0.087475	2.02172	0.0132367	3.64076	0.023837	34.7451	0.454969	1.7313	0.0113353	0.11785	7.09207	7.09714	6.99063	7.27415	7.20234	7.23549	7.24951	7.08523	7.08077	7.34883	7.38909	7.38136	7.02548	7.12836	7.11475	7.24108
4873	7096277	---		---	---	0.0340851	0.999952	-0.214917	-1.16064	XII * N down vs XII * D	0.395533	0.800941	-0.0825897	-1.05892	IO * N down vs IO * D	0.0813945	0.194858	0.0386545	0.534138	0.0467592	0.0594245	0.334234	0.999916	-0.132327	3.40797	0.0897892	4.97652	0.131116	3.64838	0.192247	0.984532	0.0259393	0.474243	4.28758	4.0264	4.19743	4.61208	4.37163	4.22121	4.02614	3.98598	4.06024	4.13037	3.90175	4.32235	4.08889	3.95443	3.78251	4.38435
639	7028422	NM_001000111 // Olr4 // olfactory receptor 4 // 1q12 // 292560 /// ENSRNOT00000040031 /	Olr4	NM_001000111	NM_001000111 // RefSeq // Rattus norvegicus olfactory receptor 4 (Olr4), mRNA. // chr1	0.0341494	0.999952	-0.518759	-1.43272	XII * N down vs XII * D	0.198069	0.683895	-0.306201	-1.23645	IO * N down vs IO * D	0.518819	0.714282	0.0196139	0.464292	0.0238457	0.0321822	0.517585	0.999916	-0.212558	0.433063	0.0665311	6.56228	1.00816	4.63108	1.42294	0.435655	0.0669293	2.76532	5.20132	5.073	5.25965	5.79838	5.17723	5.80513	4.46512	4.67684	4.91802	5.35451	4.88544	4.90223	5.48121	5.29969	4.85691	5.76406
1185	7035439	ENSRNOT00000024933 // Ampd3 // adenosine monophosphate deaminase 3 // 1q35-q36 // 25095	Ampd3	ENSRNOT00000024933	ENSRNOT00000024933 // ENSEMBL // cdna:known chromosome:RGSC3.4:1:168533491:168568291:1	0.0341555	0.999952	0.27655	1.21129	XII * N up vs XII * D	0.195511	0.683895	0.164222	1.12056	IO * N up vs IO * D	0.837754	0.923675	0.0193833	0.463296	1.99381e-06	1.54123e-05	0.521211	0.999916	0.112328	0.0431615	0.0018846	6.59125	0.2878	29.6911	2.59286	0.428068	0.0186911	0.78595	8.44875	8.91337	8.7576	8.11329	8.23593	8.4873	8.95025	9.0399	9.07161	8.54128	8.58905	8.42346	8.97109	9.13762	8.94805	7.85115
626	7028258	NM_001008946 // Vom1r29 // vomeronasal 1 receptor 29 // 1q12 // 494292 /// ENSRNOT00000	Vom1r29	NM_001008946	NM_001008946 // RefSeq // Rattus norvegicus vomeronasal 1 receptor 29 (Vom1r29), mRNA.	0.0342009	0.999952	0.152089	1.11118	XII * N up vs XII * D	0.325616	0.762452	0.0679062	1.04819	IO * N up vs IO * D	0.722075	0.855639	0.0316848	0.512733	0.117825	0.138533	0.384507	0.999916	0.0841828	0.130543	0.00172494	5.42587	0.0716949	2.41401	0.0637953	0.794488	0.010498	0.237844	3.14415	3.08348	3.05167	3.12634	3.12005	3.07069	3.12101	3.35875	3.26449	3.1854	3.49034	3.08892	3.04085	3.04638	3.07063	3.38824
12825	7256719	---		---	---	0.0342064	0.999952	-0.419381	-1.33735	XII * N down vs XII * D	0.311915	0.754567	-0.192789	-1.14297	IO * N down vs IO * D	0.286649	0.495963	0.0303472	0.509536	0.000146126	0.000385277	0.395734	0.999916	-0.226592	1.20574	0.121151	5.52503	0.555145	15.0095	3.01627	0.756969	0.0760589	1.80861	4.91993	4.59218	4.88662	5.69304	4.44654	5.25662	4.0999	3.86911	4.11968	5.38102	4.69764	5.1113	4.74608	4.71563	4.91389	5.96003
14085	7280974	ENSRNOT00000024063 // Akr7a2 // aldo-keto reductase family 7, member A2 (aflatoxin alde	Akr7a2	ENSRNOT00000024063	ENSRNOT00000024063 // ENSEMBL // cdna:known chromosome:RGSC3.4:5:158097641:158106199:1	0.03427	0.999952	-0.221228	-1.16573	XII * N down vs XII * D	0.155527	0.643727	0.144959	1.1057	IO * N up vs IO * D	0.00995064	0.0339456	0.585774	0.891593	0.259159	0.286107	0.0158017	0.999916	-0.366187	8.29863	0.232214	0.307946	0.008617	1.45687	0.0815329	7.09881	0.19864	0.50368	7.43126	7.54546	7.62502	7.70887	7.61258	7.83923	7.24355	7.42404	7.43853	7.21117	7.47864	7.63912	7.45433	7.30942	7.1947	7.15353
544	7025570	---		---	---	0.034433	0.999952	-0.127604	-1.09248	XII * N down vs XII * D	0.0935871	0.569144	-0.0999606	-1.07174	IO * N down vs IO * D	0.529483	0.721928	0.0102355	0.409518	8.26006e-05	0.000241026	0.731621	0.999916	-0.0276434	0.411117	0.00383521	8.22336	0.0767136	16.5806	0.309353	0.121346	0.001132	0.167917	3.57311	3.60435	3.76712	4.03073	3.6784	3.73802	3.50531	3.62713	3.49492	3.66281	3.6339	3.70205	3.59477	3.57731	3.62367	3.90376
11923	7241285	NM_001000673 // Olr533 // olfactory receptor 533 // 3q24 // 404876 /// ENSRNOT000000452	Olr533	NM_001000673	NM_001000673 // RefSeq // Rattus norvegicus olfactory receptor 533 (Olr533), mRNA. // c	0.0346569	0.999952	-0.17708	-1.13059	XII * N down vs XII * D	0.513914	0.845992	-0.0522486	-1.03688	IO * N down vs IO * D	0.833573	0.921502	0.0521369	0.562168	0.0354249	0.046102	0.272508	0.999916	-0.124831	0.045451	0.000818832	4.32441	0.0779074	4.04459	0.145732	1.28132	0.0230839	0.324283	3.30119	3.32353	3.42527	3.58144	3.45357	3.50365	3.15927	3.07009	3.2404	3.51707	3.19811	3.34121	3.40215	3.23154	3.12464	3.58527
696	7029107	ENSRNOT00000021310 // Ap2s1 // adaptor-related protein complex 2, sigma 1 subunit // 1q	Ap2s1	ENSRNOT00000021310	ENSRNOT00000021310 // ENSEMBL // cdna:known chromosome:RGSC3.4:1:77069125:77081190:1 ge	0.0347486	0.999952	-0.177831	-1.13118	XII * N down vs XII * D	0.622639	0.889412	0.0394765	1.02774	IO * N up vs IO * D	0.303199	0.514136	0.227819	0.724006	1.12668e-08	7.54886e-07	0.0655301	0.999916	-0.217308	1.12342	0.0204349	1.55892	0.0283565	59.7663	2.17428	3.84579	0.0699542	0.327416	9.40825	9.0521	9.13652	9.74398	10.0078	9.99119	9.06508	9.26434	9.03008	9.51822	9.7249	9.67019	9.14084	9.15572	9.02943	9.3242
6200	7121436	---		---	GENSCAN00000011893 // ENSEMBL // cdna:genscan chromosome:RGSC3.4:14:99840746:99916602:1	0.0347756	0.999952	-0.127296	-1.09224	XII * N down vs XII * D	0.625999	0.891499	0.0279886	1.01959	IO * N up vs IO * D	0.935523	0.969582	0.226681	0.724006	3.57096e-06	2.27432e-05	0.0659979	0.999916	-0.155285	0.00672991	6.27476e-05	1.5669	0.0146093	27.2651	0.508422	3.83118	0.0357207	0.167826	3.66223	3.72299	3.73961	4.02499	3.62337	3.8393	3.39471	3.52053	3.52222	3.96108	3.69068	3.75951	3.48683	3.55151	3.59021	3.89263
5055	7098874	NM_001107147 // Sirt4 // sirtuin 4 // 12q16 // 304539 /// ENSRNOT00000001523 // Sirt4 /	Sirt4	NM_001107147	NM_001107147 // RefSeq // Rattus norvegicus sirtuin 4 (Sirt4), mRNA. // chr12 // 100 //	0.0349254	0.999952	-0.164238	-1.12057	XII * N down vs XII * D	0.943338	0.98623	-0.00525372	-1.00365	IO * N down vs IO * D	0.215148	0.404959	0.115392	0.651844	5.2842e-06	2.95878e-05	0.138121	0.999916	-0.158984	1.65073	0.0256678	2.73681	0.0425559	25.7199	0.799858	2.408	0.037443	0.279889	5.34412	5.57405	5.46196	5.86576	5.95899	6.07301	5.32347	5.47997	5.54553	5.63765	5.63494	5.6709	5.20813	5.37146	5.32246	5.73016
12898	7257916	---		---	---	0.0349578	0.999952	-0.150286	-1.10979	XII * N down vs XII * D	0.0159443	0.3652	-0.17747	-1.1309	IO * N down vs IO * D	0.988655	0.995263	0.0025832	0.28176	0.00235203	0.00408124	0.775204	0.999916	0.0271838	0.000207869	2.7075e-06	12.2175	0.159134	8.63212	0.224868	0.0840431	0.00109467	0.234451	3.95326	3.78364	4.05548	3.97315	4.11726	4.01439	3.83973	3.77126	3.8115	3.98527	3.70506	3.88265	3.88274	3.77453	3.90759	4.45275
8262	7169271	ENSRNOT00000060688 // LOC682666 // hypothetical protein LOC682666 // --- // 682666	LOC682666	ENSRNOT00000060688	ENSRNOT00000060688 // ENSEMBL // cdna:known chromosome:RGSC3.4:18:28349522:28349905:1 g	0.0350011	0.999952	-0.327631	-1.25495	XII * N down vs XII * D	0.408199	0.806051	-0.123201	-1.08915	IO * N down vs IO * D	0.214233	0.403825	0.0407156	0.538773	9.38176e-05	0.000267516	0.330669	0.999916	-0.20443	1.65762	0.102667	4.86122	0.301086	16.2212	2.00937	0.999557	0.0619088	1.11485	6.10686	6.16173	6.26633	6.79176	6.27808	6.04621	5.81669	5.74844	5.61252	6.49421	5.80546	6.20788	5.56883	5.90245	6.13015	7.17756
19159	7379789	XM_002727519 // LOC100363125 // rCG42854-like // --- // 100363125 /// ENSRNOT0000003654	LOC100363125	XM_002727519	XM_002727519 // RefSeq // PREDICTED: Rattus norvegicus rCG42854-like (LOC100363125), mR	0.0350592	0.999952	-0.450571	-1.36658	XII * N down vs XII * D	0.954759	0.988762	-0.0115138	-1.00801	IO * N down vs IO * D	0.467624	0.672589	0.117809	0.652376	0.876481	0.883453	0.135982	0.999916	-0.439057	0.550653	0.0645495	2.6983	0.316304	0.13281	0.031137	2.43607	0.285564	2.11002	4.03545	3.50081	4.38507	4.35542	3.79069	4.14996	4.02686	3.67116	3.3116	3.66542	3.37062	3.46831	4.0352	4.11782	3.70512	4.28841
12207	7245206	NM_001048043 // RGD1307399 // similar to chromosome 20 open reading frame 30; HSPC274 p	RGD1307399	NM_001048043	NM_001048043 // RefSeq // Rattus norvegicus similar to chromosome 20 open reading frame	0.0351002	0.999952	-0.143682	-1.10472	XII * N down vs XII * D	0.840224	0.957765	-0.013058	-1.00909	IO * N down vs IO * D	0.0226406	0.0677262	0.0977054	0.631502	0.0050071	0.00796723	0.162673	0.999916	-0.130624	6.21444	0.0741164	3.05146	0.0363932	7.21228	0.172034	2.11931	0.0252759	0.214677	6.74938	6.57739	6.51163	6.13779	6.58963	6.36996	6.39698	6.29958	6.40479	6.07226	6.43734	6.46274	6.28623	6.40159	6.3266	6.15309
13652	7272221	NM_001127495 // Rgs20 // regulator of G-protein signaling 20 // 5q12 // 362477 /// ENSR	Rgs20	NM_001127495	NM_001127495 // RefSeq // Rattus norvegicus regulator of G-protein signaling 20 (Rgs20)	0.0352106	0.999952	-0.0939912	-1.06732	XII * N down vs XII * D	0.114072	0.595454	-0.069405	-1.04928	IO * N down vs IO * D	0.465292	0.670677	0.0123056	0.430374	0.0027515	0.00469324	0.680472	0.999916	-0.0245862	0.556535	0.00284427	7.73872	0.03955	8.32745	0.0851177	0.175213	0.000895456	0.091992	5.82587	5.84039	5.90346	5.78695	5.86281	5.91128	5.78094	5.74191	5.82587	5.57723	5.815	5.82587	5.97824	5.93478	5.9922	5.77999
13927	7278581	NM_130401 // Pdzk1ip1 // PDZK1 interacting protein 1 // 5q36 // 81916 /// ENSRNOT000000	Pdzk1ip1	NM_130401	NM_130401 // RefSeq // Rattus norvegicus PDZK1 interacting protein 1 (Pdzk1ip1), mRNA.	0.0352582	0.999952	-0.230486	-1.17323	XII * N down vs XII * D	0.303665	0.751201	-0.108542	-1.07814	IO * N down vs IO * D	0.0611305	0.155102	0.0301882	0.509536	6.19288e-05	0.000190362	0.408451	0.999916	-0.121944	3.98946	0.122677	5.53715	0.170269	17.4125	1.07088	0.716365	0.0220284	0.553504	5.40838	5.37741	5.33367	5.6282	5.43055	5.45455	5.20677	4.98007	5.08622	5.36641	5.18762	5.42275	5.06561	5.17469	5.2366	5.9675
3475	7072492	NM_001105844 // Higd1b // HIG1 hypoxia inducible domain family, member 1B // 10q32.1 //	Higd1b	NM_001105844	NM_001105844 // RefSeq // Rattus norvegicus HIG1 hypoxia inducible domain family, membe	0.0352929	0.999952	-0.334279	-1.26075	XII * N down vs XII * D	0.784031	0.940638	0.0413685	1.02909	IO * N up vs IO * D	0.0867885	0.204842	0.17808	0.699979	4.81994e-06	2.7819e-05	0.0890798	0.999916	-0.375647	3.28142	0.212336	1.96412	0.127096	26.0765	3.37475	3.23043	0.209037	1.16476	7.06498	6.83225	6.7179	6.57672	8.22345	7.67965	6.70314	6.65618	6.29634	6.54766	7.49903	7.38693	6.84222	7.23151	7.14027	6.76459
280	6205186	---		---	--- // --- // neg_control // --- // --- // --- // --- // --- // ---	0.0353642	0.999952	-0.314876	-1.2439	XII * N down vs XII * D	0.458845	0.82871	-0.10608	-1.0763	IO * N down vs IO * D	0.676826	0.824689	0.0465498	0.555607	7.23432e-08	2.00934e-06	0.303114	0.999916	-0.208796	0.179497	0.0103148	4.56804	0.262504	46.9297	5.39366	1.12383	0.0645812	1.03438	6.28387	6.01655	6.43959	7.42089	7.14795	7.19965	6.43068	6.09567	5.81172	7.23945	6.6967	6.34502	6.12864	6.07353	6.19647	7.30509
5776	7113131	NM_012908 // Faslg // Fas ligand (TNF superfamily, member 6) // 13q22 // 25385 /// ENSR	Faslg	NM_012908	NM_012908 // RefSeq // Rattus norvegicus Fas ligand (TNF superfamily, member 6) (Faslg)	0.0353989	0.999952	-0.124436	-1.09008	XII * N down vs XII * D	0.581666	0.873423	-0.0310783	-1.02178	IO * N down vs IO * D	0.740945	0.868033	0.0611078	0.582949	8.19624e-07	8.69577e-06	0.246012	0.999916	-0.0933577	0.112725	0.00101211	3.99023	0.0358266	33.7078	0.605296	1.438	0.0129112	0.161614	4.62685	4.72312	4.65371	5.06594	4.70204	4.79356	4.63634	4.3905	4.50338	4.87969	4.76034	4.64836	4.47931	4.61855	4.59597	4.99196
2419	7056720	---		---	---	0.0354016	0.999952	-0.289197	-1.22196	XII * N down vs XII * D	0.225331	0.702106	0.161632	1.11855	IO * N up vs IO * D	0.437245	0.645669	0.489818	0.855444	0.916308	0.920963	0.0226986	0.999916	-0.450829	0.631259	0.0306141	0.497059	0.0241058	0.0878286	0.00851881	6.2083	0.301083	0.872943	3.43161	3.19245	3.95757	3.46196	3.80814	3.37968	3.13938	3.25154	3.25306	3.39464	3.20354	3.25408	3.13421	3.70486	3.03355	3.2483
7422	7149071	XM_001059778 // Gprin2 // G protein regulated inducer of neurite outgrowth 2 // 16p16 /	Gprin2	XM_001059778	XM_001059778 // RefSeq // PREDICTED: Rattus norvegicus G protein regulated inducer of n	0.0354685	0.999952	-0.305104	-1.23551	XII * N down vs XII * D	0.0751038	0.539866	-0.256668	-1.19472	IO * N down vs IO * D	0.000639135	0.00310549	0.00872174	0.395991	0.000125813	0.00034033	0.802652	0.999916	-0.0484362	16.9966	0.918207	8.65371	0.4675	15.4122	1.66522	0.0643304	0.00347533	0.972415	5.45893	5.79934	5.49383	6.20636	5.92042	5.95338	5.46565	5.67061	5.00672	6.05338	5.35407	5.45122	4.93413	5.35619	4.93611	6.34732
15539	7312096	---		---	---	0.0357488	0.999952	0.190299	1.141	XII * N up vs XII * D	0.251095	0.718475	-0.100669	-1.07227	IO * N down vs IO * D	0.126032	0.274738	0.462237	0.849595	0.00874542	0.0130542	0.0253298	0.999916	0.290968	2.57403	0.0542832	0.564313	0.0119007	6.2382	0.263112	5.94704	0.125416	0.379598	3.44766	3.13097	3.43483	3.39399	3.54645	3.43041	3.31538	3.50376	3.39399	3.55017	3.67171	4.09112	3.29533	3.31327	3.42281	3.59659
15420	7309703	NM_001108048 // Rps6ka5 // ribosomal protein S6 kinase, polypeptide 5 // 6q32 // 314384	Rps6ka5	NM_001108048	NM_001108048 // RefSeq // Rattus norvegicus ribosomal protein S6 kinase, polypeptide 5	0.0358	0.999952	0.211302	1.15773	XII * N up vs XII * D	0.0378948	0.446335	0.211276	1.15771	IO * N up vs IO * D	0.224977	0.418075	0.00508762	0.343671	4.3572e-07	5.71958e-06	0.999845	0.999994	2.60551e-05	1.57894	0.0410793	10.1676	0.264531	36.8139	1.91557	3.87783e-08	1.0089e-09	0.468306	6.94614	6.98868	7.2304	6.64024	6.55246	6.6739	7.36683	7.30194	7.19428	6.59928	6.92836	6.90896	7.13854	7.24125	6.96656	6.16693
6377	7125317	NM_001109087 // Shisa3 // shisa homolog 3 (Xenopus laevis) // 14p11 // 498356 /// ENSRN	Shisa3	NM_001109087	NM_001109087 // RefSeq // Rattus norvegicus shisa homolog 3 (Xenopus laevis) (Shisa3),	0.0358612	0.999952	0.155523	1.11383	XII * N up vs XII * D	0.186163	0.678151	-0.0954241	-1.06838	IO * N down vs IO * D	0.129734	0.280709	0.545664	0.878145	0.0030352	0.0051146	0.0192046	0.999916	0.250947	2.52122	0.0355612	0.379346	0.00535058	8.13955	0.229613	6.61397	0.0932885	0.253886	4.69711	4.54827	4.37495	4.62842	4.50245	4.48917	4.57443	4.48867	4.74413	4.9936	4.82721	4.54548	4.83005	4.65956	4.66528	5.01361
1865	7047667	---		---	ENSRNOT00000037528 // ENSEMBL // cdna:known chromosome:RGSC3.4:1:65525686:65525967:-1 g	0.0358772	0.999952	0.117383	1.08476	XII * N up vs XII * D	0.0859474	0.555977	0.0952051	1.06822	IO * N up vs IO * D	0.00232199	0.00959224	0.0098327	0.408194	0.106916	0.126776	0.766789	0.999916	0.0221779	12.5554	0.100901	8.33051	0.0669481	2.5379	0.0407916	0.0906608	0.000728595	0.144657	12.039	11.9884	11.8756	11.9233	11.9305	12.0277	12.0935	12.054	12.0711	11.9305	12.1629	12.1768	12.1115	12.0758	12.3867	11.9484
4241	7083963	---		---	ENSRNOT00000005489 // ENSEMBL // cdna:known chromosome:RGSC3.4:10:99392054:99452833:-1	0.0359064	0.999952	0.0623754	1.04418	XII * N up vs XII * D	0.292885	0.744955	-0.0301777	-1.02114	IO * N down vs IO * D	0.367094	0.579265	0.421556	0.830465	0.00722498	0.011011	0.0295071	0.999916	0.0925531	0.856018	0.00194323	0.676504	0.00153572	6.56501	0.0298062	5.58989	0.0126895	0.0408614	4.31454	4.32469	4.38081	4.43255	4.52827	4.37572	4.41752	4.43574	4.43255	4.55015	4.46233	4.43255	4.39954	4.40309	4.43255	4.54296
7261	7145493	NM_001014000 // Cdkn2aip // CDKN2A interacting protein // 16q11 // 306455 /// ENSRNOT00	Cdkn2aip	NM_001014000	NM_001014000 // RefSeq // Rattus norvegicus CDKN2A interacting protein (Cdkn2aip), mRNA	0.0359067	0.999952	0.192607	1.14283	XII * N up vs XII * D	0.683024	0.910401	-0.035694	-1.02505	IO * N down vs IO * D	0.0116454	0.0388723	0.210639	0.71679	1.47546e-05	6.23334e-05	0.0751578	0.999916	0.228301	7.88262	0.17062	1.68508	0.0364736	21.9762	0.951353	3.56713	0.0772107	0.389611	5.83495	6.10171	6.04241	5.57549	6.02067	5.85909	6.18011	6.21458	6.26331	5.92867	6.09596	5.90733	6.62745	6.5632	6.40892	5.73425
15972	7319841	NM_139101 // Alg10 // asparagine-linked glycosylation 10, alpha-1,2-glucosyltransferase	Alg10	NM_139101	NM_139101 // RefSeq // Rattus norvegicus asparagine-linked glycosylation 10, alpha-1,2-	0.035917	0.999952	0.161597	1.11852	XII * N up vs XII * D	0.542453	0.859545	0.0448045	1.03154	IO * N up vs IO * D	1.93083e-07	2.67379e-06	0.0568444	0.570289	0.243877	0.270452	0.264578	0.999916	0.116793	66.1716	1.00835	4.14144	0.0631087	1.52773	0.0465602	1.32604	0.0202067	0.274291	6.59828	6.68575	6.90799	6.82799	6.7506	7.0172	6.92127	6.99031	7.05836	6.8877	7.02989	6.86986	7.30877	7.32407	7.42591	7.15056
18711	7370918	---		---	---	0.0359263	0.999952	0.707184	1.63261	XII * N up vs XII * D	0.273856	0.735384	0.356446	1.28027	IO * N up vs IO * D	0.0137911	0.0448905	0.0276395	0.499858	0.232848	0.2592	0.439714	0.999916	0.350738	7.44452	2.1728	5.74195	1.67588	1.582	0.923465	0.624373	0.182233	5.25359	5.72904	5.83282	6.88527	5.42445	6.37455	5.24312	6.59753	6.77033	5.79196	6.3981	7.04235	7.13208	4.63787	5.45997	5.49567	5.21328
6213	7121856	NM_001107241 // Ahsa2 // AHA1, activator of heat shock protein ATPase homolog 2 (yeast)	Ahsa2	NM_001107241	NM_001107241 // RefSeq // Rattus norvegicus AHA1, activator of heat shock protein ATPas	0.0359496	0.999952	-0.229004	-1.17203	XII * N down vs XII * D	0.0206404	0.385349	-0.25952	-1.19708	IO * N down vs IO * D	0.614771	0.783806	0.00320407	0.293213	0.023212	0.0313991	0.834281	0.999916	0.0305156	0.2623	0.00803023	11.5479	0.353536	4.67193	0.286059	0.0450589	0.00137946	0.551063	5.15544	4.79879	5.41096	5.19977	5.40103	5.15798	4.71406	4.85428	4.93729	5.08259	4.96006	5.20169	4.81707	4.97468	5.12117	5.42586
3041	7067359	NM_001000785 // Olr1408 // olfactory receptor 1408 // 10q22 // 405063 /// ENSRNOT000000	Olr1408	NM_001000785	NM_001000785 // RefSeq // Rattus norvegicus olfactory receptor 1408 (Olr1408), mRNA. //	0.0360922	0.999952	0.427753	1.34514	XII * N up vs XII * D	0.442244	0.819204	-0.150246	-1.10976	IO * N down vs IO * D	0.347433	0.560007	0.315486	0.781017	0.352353	0.379419	0.0453401	0.999916	0.577999	0.930825	0.0995982	1.06618	0.114081	1.10598	0.236679	4.62523	0.494899	1.926	3.28819	3.29159	3.03088	2.93714	3.30069	2.77556	3.13122	3.14916	3.55772	3.60104	4.01511	3.73633	3.76638	3.25381	3.07676	4.02251
17882	7354896	NM_001024763 // Nif3l1 // NIF3 NGG1 interacting factor 3-like 1 (S. cerevisiae) // 9q31	Nif3l1	NM_001024763	NM_001024763 // RefSeq // Rattus norvegicus NIF3 NGG1 interacting factor 3-like 1 (S. c	0.0362708	0.999952	-0.080824	-1.05762	XII * N down vs XII * D	0.177929	0.668767	-0.0507093	-1.03577	IO * N down vs IO * D	0.0413695	0.112661	0.0185862	0.461281	0.520374	0.544977	0.560965	0.999916	-0.0301147	4.82603	0.018476	6.69446	0.0256291	0.677497	0.00518747	0.350914	0.00134344	0.0689113	6.04799	6.08925	6.1509	6.05765	6.03365	6.07514	6.01461	6.0388	5.9411	5.97765	6.09007	5.90742	6.04457	5.98716	6.01461	5.93541
17461	7345836	XM_001072284 // Tnfaip8l3 // tumor necrosis factor, alpha-induced protein 8-like 3 // 8	Tnfaip8l3	XM_001072284	XM_001072284 // RefSeq // PREDICTED: Rattus norvegicus tumor necrosis factor, alpha-ind	0.0363534	0.999952	-0.151781	-1.11094	XII * N down vs XII * D	0.472584	0.834623	0.04986	1.03516	IO * N up vs IO * D	0.282868	0.49171	0.300045	0.773535	3.06396e-05	0.000108933	0.0490128	0.999916	-0.201641	1.22545	0.0165616	1.13863	0.0153882	19.5606	0.528709	4.4567	0.0602309	0.243264	4.55594	4.69197	4.59034	5.04394	4.42266	4.50382	4.55692	4.40256	4.38319	4.77348	4.37561	4.40621	4.53099	4.55666	4.37961	4.96069
3615	7074557	---		---	---	0.036379	0.999952	-0.263827	-1.20066	XII * N down vs XII * D	0.221093	0.699056	-0.149758	-1.10938	IO * N down vs IO * D	0.16082	0.329127	0.0227426	0.477175	0.000231766	0.000562358	0.500869	0.999916	-0.114069	2.13918	0.0873761	6.20366	0.253392	13.81	1.12816	0.471903	0.0192751	0.73522	3.24028	3.46379	3.09597	4.35058	3.6061	3.49676	3.19314	3.30992	3.2482	3.41292	3.13812	3.36821	3.15971	3.35543	2.85034	3.66189
7847	7157935	NM_001000105 // Olr1658 // olfactory receptor 1658 // 17q11 // 291161 /// ENSRNOT000000	Olr1658	NM_001000105	NM_001000105 // RefSeq // Rattus norvegicus olfactory receptor 1658 (Olr1658), mRNA. //	0.0363991	0.999952	-0.226184	-1.16974	XII * N down vs XII * D	0.0875668	0.55923	-0.183009	-1.13525	IO * N down vs IO * D	0.367998	0.580078	0.0100955	0.409518	2.84264e-08	1.19805e-06	0.765178	0.999916	-0.0431753	0.85272	0.0256059	8.26007	0.248038	53.0466	3.18582	0.0919592	0.0027614	0.540514	3.9246	4.02058	4.11202	5.13589	5.1561	4.76462	4.03618	4.04513	3.93338	4.77831	4.31108	4.65265	4.04183	4.27643	4.3855	4.91685
3226	7069462	---		---	ENSRNOT00000021816 // ENSEMBL // cdna:known chromosome:RGSC3.4:10:59582425:59654290:1 g	0.0364069	0.999952	0.102695	1.07378	XII * N up vs XII * D	0.584616	0.874787	0.0256035	1.01791	IO * N up vs IO * D	0.27881	0.486949	0.0626442	0.585535	9.69849e-05	0.00027489	0.248545	0.999916	0.0770915	1.24701	0.00772006	3.93872	0.024384	16.1284	0.199697	1.42208	0.00880391	0.111435	7.23244	7.23244	7.23244	7.08271	7.05241	7.18873	7.38672	7.36181	7.35377	7.14974	7.16876	7.21653	7.51226	7.36369	7.21622	7.04793
15110	7302128	NM_001126288 // Pld4 // phospholipase D family, member 4 // 6q32 // 362792 /// ENSRNOT0	Pld4	NM_001126288	NM_001126288 // RefSeq // Rattus norvegicus phospholipase D family, member 4 (Pld4), mR	0.0364216	0.999952	0.15533	1.11368	XII * N up vs XII * D	0.423448	0.812163	-0.0569885	-1.04029	IO * N down vs IO * D	2.41161e-08	4.41139e-07	0.327911	0.782768	0.0571993	0.0715804	0.0435314	0.999916	0.212319	87.7783	1.24345	1.01134	0.0143265	3.3683	0.0954297	4.71409	0.066779	0.254985	6.17648	6.00352	6.1558	6.30421	6.23371	6.41939	6.21044	6.41462	6.24973	6.424	6.44196	6.48434	6.64587	6.87329	6.50797	6.80097
6114	7119874	NM_001191551 // Slc2a9 // solute carrier family 2 (facilitated glucose transporter), me	Slc2a9	NM_001191551	NM_001191551 // RefSeq // Rattus norvegicus solute carrier family 2 (facilitated glucos	0.0364335	0.999952	-0.188949	-1.13993	XII * N down vs XII * D	0.696221	0.914165	-0.0335803	-1.02355	IO * N down vs IO * D	0.667055	0.817821	0.0777527	0.60906	3.67805e-06	2.3146e-05	0.207986	0.999916	-0.155369	0.19128	0.00401005	3.4991	0.0733559	27.1462	1.1382	1.70572	0.0357592	0.377357	5.14912	5.01686	5.12765	5.45924	5.36248	5.28366	4.81353	4.84355	4.97188	5.41298	5.06606	5.15731	4.7558	4.8474	4.91115	5.60668
14062	7280644	ENSRNOT00000016001 // Hnrnpr // heterogeneous nuclear ribonucleoprotein R // 5q36 // 31	Hnrnpr	ENSRNOT00000016001	ENSRNOT00000016001 // ENSEMBL // cdna:known chromosome:RGSC3.4:5:155053555:155084692:1	0.03652	0.999952	0.379275	1.30069	XII * N up vs XII * D	0.678863	0.909437	0.0715345	1.05083	IO * N up vs IO * D	0.005709	0.0209345	0.0754109	0.606005	0.0348357	0.0453902	0.214035	0.999916	0.30774	9.83547	0.831666	3.56037	0.301057	4.06892	0.688118	1.65912	0.140292	1.52204	6.91787	6.33759	6.8513	6.00245	6.51232	5.63035	6.95809	6.65691	6.69693	6.74633	6.88973	6.57954	7.16511	7.17152	7.01404	7.00018
13647	7272091	NM_001106632 // Mybl1 // myeloblastosis oncogene-like 1 // 5q11 // 297783 /// ENSRNOT00	Mybl1	NM_001106632	NM_001106632 // RefSeq // Rattus norvegicus myeloblastosis oncogene-like 1 (Mybl1), mRN	0.0365306	0.999952	0.112266	1.08092	XII * N up vs XII * D	0.155346	0.643524	0.0746281	1.05309	IO * N up vs IO * D	0.908178	0.956686	0.0165461	0.443556	0.00497701	0.00792585	0.601112	0.999916	0.0376379	0.0136823	0.00010138	6.98325	0.0517431	7.22314	0.107041	0.283212	0.00209848	0.133373	5.2954	5.22839	5.18702	5.24508	5.28008	5.23778	5.42555	5.45199	5.46933	5.2287	5.38971	5.18206	5.2954	5.39713	5.35007	5.17305
14667	7293035	NM_001007654 // Agtrap // angiotensin II receptor-associated protein // 5q36 // 298646	Agtrap	NM_001007654	NM_001007654 // RefSeq // Rattus norvegicus angiotensin II receptor-associated protein	0.0366024	0.999952	0.169897	1.12498	XII * N up vs XII * D	0.142581	0.63141	0.116814	1.08434	IO * N up vs IO * D	0.747631	0.872731	0.0153633	0.441162	0.225057	0.251263	0.626072	0.999916	0.0530826	0.106761	0.00181326	7.16977	0.121773	1.62209	0.0551001	0.245764	0.00417413	0.305717	7.50863	7.6341	7.56835	7.96272	7.48699	7.66059	7.7642	7.92456	7.72412	7.88456	7.71238	7.83095	7.79767	7.85625	7.80762	7.57149
7114	7142390	---		---	GENSCAN00000031474 // ENSEMBL // cdna:genscan chromosome:RGSC3.4:15:107584016:107587915	0.0366304	0.999952	-0.1177	-1.085	XII * N down vs XII * D	0.212226	0.692082	-0.0682739	-1.04846	IO * N down vs IO * D	0.759742	0.879971	0.0220011	0.472117	0.0334184	0.0437256	0.513737	0.999916	-0.0494261	0.0964147	0.000786174	6.28335	0.051235	4.12938	0.0673426	0.443812	0.00361889	0.146774	3.94833	3.82601	3.83254	4.09799	3.79463	3.83254	3.77895	3.77035	3.68907	3.83254	3.75502	3.79991	3.73705	3.86174	3.68747	3.89288
1399	7039053	NM_001007014 // Rbm4b // RNA binding motif protein 4B // 1q42 // 474154 /// ENSRNOT0000	Rbm4b	NM_001007014	NM_001007014 // RefSeq // Rattus norvegicus RNA binding motif protein 4B (Rbm4b), mRNA.	0.0366549	0.999952	-0.271039	-1.20668	XII * N down vs XII * D	0.292243	0.744955	-0.131907	-1.09574	IO * N down vs IO * D	0.000358273	0.00188489	0.0298796	0.509536	0.00371358	0.006121	0.426151	0.999916	-0.139132	19.2154	0.831119	5.56087	0.240523	7.75967	0.671253	0.662981	0.0286757	0.778548	7.46838	7.47862	7.51011	7.5429	7.94467	7.6565	7.54678	7.49394	7.06634	6.80606	7.50049	7.56134	7.99879	7.99177	7.80693	7.35482
12918	7258183	---		---	---	0.0366622	0.999952	-0.580472	-1.49534	XII * N down vs XII * D	0.334906	0.767577	-0.257991	-1.19581	IO * N down vs IO * D	0.404333	0.616161	0.0342404	0.518564	2.25588e-06	1.6731e-05	0.389841	0.999916	-0.322481	0.729299	0.144696	5.24904	1.04143	29.1638	11.5724	0.776459	0.154053	3.57127	5.70049	5.04888	5.80705	7.03292	6.65847	6.26021	5.03517	5.31075	4.48084	6.0855	6.11516	5.99777	4.86835	4.13659	5.19275	6.17042
12412	7249560	NM_001110489 // Wdr86 // WD repeat domain 86 // 4q11 // 311956 /// ENSRNOT00000040373 /	Wdr86	NM_001110489	NM_001110489 // RefSeq // Rattus norvegicus WD repeat domain 86 (Wdr86), mRNA. // chr4	0.036671	0.999952	-0.230644	-1.17336	XII * N down vs XII * D	0.908087	0.976754	-0.0121145	-1.00843	IO * N down vs IO * D	0.0838676	0.199331	0.112348	0.651509	1.86133e-05	7.40902e-05	0.150249	0.999916	-0.218529	3.34876	0.104906	2.78672	0.0872991	21.1868	1.32744	2.25821	0.0707426	0.563884	6.7237	6.51174	6.64461	7.0594	7.13983	6.83344	6.26692	6.27709	6.38998	7.0981	6.57972	6.91704	6.35136	6.53899	6.79111	7.36937
6172	7120621	---		---	---	0.0367409	0.999952	-0.332757	-1.25942	XII * N down vs XII * D	0.946715	0.98683	0.0101206	1.00704	IO * N up vs IO * D	0.310056	0.52102	0.141648	0.672245	0.0394402	0.0508329	0.119713	0.999916	-0.342878	1.09109	0.0712057	2.36285	0.154202	3.88989	0.507717	2.66862	0.174157	1.1747	4.93582	4.93629	5.40409	5.14237	5.61595	4.82913	4.80884	4.84665	4.78506	4.90826	4.91949	4.59881	4.78575	5.10197	4.71399	5.71393
13046	7260210	NM_017221 // Shh // sonic hedgehog // 4q11 // 29499 /// ENSRNOT00000008497 // Shh // so	Shh	NM_017221	NM_017221 // RefSeq // Rattus norvegicus sonic hedgehog (Shh), mRNA. // chr4 // 100 //	0.0367648	0.999952	-0.16048	-1.11766	XII * N down vs XII * D	0.331696	0.765819	0.0718576	1.05107	IO * N up vs IO * D	0.892751	0.949047	0.392904	0.818178	0.00122063	0.00229238	0.0339752	0.999916	-0.232338	0.0186988	0.000283907	0.766272	0.0116344	9.96512	0.302604	5.26668	0.079965	0.273297	3.55563	3.32519	3.48963	3.67008	3.56353	3.58734	3.28001	3.4026	3.31872	3.51479	3.5184	3.19401	3.45003	3.24477	3.26902	3.64135
3900	7079228	NM_053992 // Nlgn2 // neuroligin 2 // 10q24 // 117096 /// ENSRNOT00000056872 // Nlgn2 /	Nlgn2	NM_053992	NM_053992 // RefSeq // Rattus norvegicus neuroligin 2 (Nlgn2), mRNA. // chr10 // 94 //	0.0367976	0.999952	0.209965	1.15666	XII * N up vs XII * D	0.557145	0.865341	0.0563886	1.03986	IO * N up vs IO * D	0.000909338	0.00421452	0.0596091	0.57702	0.000228228	0.000555791	0.261518	0.999916	0.153576	15.7157	0.408622	4.04195	0.105095	13.8491	0.720176	1.34377	0.0349392	0.468017	8.71053	8.79856	8.67971	8.63292	7.96191	8.21466	8.77436	8.72117	8.96031	8.74958	8.46764	8.58502	8.55601	8.36371	8.46696	8.43656
12205	7245132	---		---	FQ222062 // GenBank // Rattus norvegicus TL0ADA29YI17 mRNA sequence. // chr3 // 91 // 2	0.0368	0.999952	-0.264062	-1.20086	XII * N down vs XII * D	0.109815	0.588078	-0.19941	-1.14823	IO * N down vs IO * D	0.565765	0.749494	0.0123123	0.430374	2.78546e-07	4.37261e-06	0.702551	0.999916	-0.064652	0.342305	0.0140777	7.73732	0.318208	39.149	3.22011	0.150561	0.00619202	0.740274	5.16733	4.98838	5.05437	5.39556	5.32525	5.49525	4.58736	4.49218	4.64631	5.64058	5.24537	5.22996	4.62245	4.71305	5.12815	5.73563
15733	7315483	---		---	GENSCAN00000021883 // ENSEMBL // cdna:genscan chromosome:RGSC3.4:7:59632271:59752820:1	0.0368533	0.999952	-0.356442	-1.28026	XII * N down vs XII * D	0.997916	0.999382	-0.000423939	-1.00029	IO * N down vs IO * D	0.11682	0.258832	0.130107	0.661938	0.00442058	0.00713468	0.130965	0.999916	-0.356018	2.71396	0.2035	2.516	0.188657	7.43826	1.11548	2.50406	0.187762	1.34969	3.64909	3.52908	3.57174	4.79469	3.5418	4.06743	3.4936	3.38733	3.4846	3.59156	3.6408	3.41729	3.16001	3.34102	3.67547	3.43946
16218	7324071	NM_001106782 // Mrpl42 // mitochondrial ribosomal protein L42 // 7q13 // 299743 /// ENS	Mrpl42	NM_001106782	NM_001106782 // RefSeq // Rattus norvegicus mitochondrial ribosomal protein L42 (Mrpl42	0.0368825	0.999952	-0.192875	-1.14304	XII * N down vs XII * D	0.57	0.869162	-0.050129	-1.03536	IO * N down vs IO * D	0.129398	0.280139	0.0613231	0.583209	2.80221e-07	4.38116e-06	0.256346	0.999916	-0.142746	2.52594	0.0554765	3.98292	0.0874759	39.1169	1.71823	1.37436	0.0301848	0.395329	9.54627	9.33935	9.57214	9.58838	10.313	10.1111	9.2161	9.45034	9.16457	9.63844	9.92115	9.92239	9.34707	9.48752	9.1845	9.69648
6235	7122406	NM_199114 // Fgfrl1 // fibroblast growth factor receptor-like 1 // 14p22 // 360903 ///	Fgfrl1	NM_199114	NM_199114 // RefSeq // Rattus norvegicus fibroblast growth factor receptor-like 1 (Fgfr	0.036975	0.999952	-0.139181	-1.10128	XII * N down vs XII * D	0.0677953	0.527427	-0.121547	-1.0879	IO * N down vs IO * D	0.412084	0.623319	0.00827935	0.386522	5.04374e-07	6.28022e-06	0.843278	0.999916	-0.0176339	0.705118	0.008073	8.79556	0.100702	36.0751	0.826059	0.0402315	0.000460616	0.206085	6.60949	6.61486	6.77017	6.93738	6.93945	6.84121	6.44624	6.41165	6.48068	6.8601	6.70876	6.97006	6.54565	6.67166	6.48076	7.0575
1935	7048873	NM_031508 // Grik5 // glutamate receptor, ionotropic, kainate 5 // 1q21 // 24407 /// EN	Grik5	NM_031508	NM_031508 // RefSeq // Rattus norvegicus glutamate receptor, ionotropic, kainate 5 (Gri	0.0370484	0.999952	0.123005	1.089	XII * N up vs XII * D	0.989283	0.997538	-0.000753243	-1.00052	IO * N down vs IO * D	3.8793e-06	3.54755e-05	0.133184	0.663135	1.00344e-06	9.8567e-06	0.12876	0.999916	0.123758	42.6376	0.381622	2.47361	0.0221396	32.7584	0.586398	2.53495	0.0226886	0.161106	7.35779	7.32433	7.22309	7.20754	6.7473	6.97969	7.4593	7.30013	7.42812	7.11232	7.03067	7.24723	7.67303	7.60853	7.54039	7.34778
14172	7282276	ENSRNOT00000024897 // Vwa1 // von Willebrand factor A domain containing 1 // 5q36 // 29	Vwa1	ENSRNOT00000024897	ENSRNOT00000024897 // ENSEMBL // cdna:known chromosome:RGSC3.4:5:172626708:172631591:-1	0.0371039	0.999952	-0.151267	-1.11054	XII * N down vs XII * D	0.197645	0.683895	-0.0910093	-1.06512	IO * N down vs IO * D	0.860725	0.934054	0.0207956	0.469341	0.649014	0.668318	0.536503	0.999916	-0.0602577	0.0316775	0.000429064	6.41967	0.0869529	0.442852	0.0119967	0.397112	0.00537879	0.243806	6.05674	5.87135	6.25186	5.95673	6.08265	5.83829	5.88062	5.72141	5.94384	5.75268	5.96617	5.8853	6.00185	5.88229	6.07114	6.08017
9329	7193159	NM_001025406 // Exosc9 // exosome component 9 // 2q25 // 294975 /// ENSRNOT00000020662	Exosc9	NM_001025406	NM_001025406 // RefSeq // Rattus norvegicus exosome component 9 (Exosc9), mRNA. // chr2	0.0371068	0.999952	-0.10408	-1.07481	XII * N down vs XII * D	0.319011	0.758761	0.0479748	1.03381	IO * N up vs IO * D	0.0284194	0.0822461	0.405006	0.822858	1.10159e-05	5.02851e-05	0.0328822	0.999916	-0.152055	5.67707	0.036405	0.727172	0.00466309	22.9985	0.294962	5.34107	0.0342503	0.115428	7.01335	7.02313	6.96636	6.79612	7.10224	7.0553	6.932	7.00087	6.90718	6.56084	6.91684	7.01429	7.12993	7.09511	7.00087	6.67973
12742	7255389	ENSRNOT00000011173 // Pcgf1 // polycomb group ring finger 1 // 4q34 // 312480 /// NM_00	Pcgf1	ENSRNOT00000011173	ENSRNOT00000011173 // ENSEMBL // cdna:known chromosome:RGSC3.4:4:117290374:117292992:1	0.0371142	0.999952	-0.194217	-1.1441	XII * N down vs XII * D	0.0784986	0.544296	-0.16296	-1.11958	IO * N down vs IO * D	0.000798436	0.00376625	0.00935949	0.402334	4.2364e-05	0.000140756	0.801936	0.999916	-0.031257	16.1821	0.361364	8.46288	0.188985	18.5506	0.828513	0.0648089	0.00144725	0.40196	6.98383	6.9977	6.72072	7.1227	7.61843	7.37113	6.68875	6.9586	6.71121	6.81864	7.29081	7.18118	6.93679	6.8244	6.68743	6.57052
16152	7322507	NM_001000712 // Olr1076 // olfactory receptor 1076 // 7q11 // 404961 /// ENSRNOT0000006	Olr1076	NM_001000712	NM_001000712 // RefSeq // Rattus norvegicus olfactory receptor 1076 (Olr1076), mRNA. //	0.0371725	0.999952	-0.306238	-1.23648	XII * N down vs XII * D	0.641005	0.895265	-0.06535	-1.04634	IO * N down vs IO * D	0.28238	0.491234	0.0710183	0.60019	3.43436e-06	2.213e-05	0.22951	0.999916	-0.240888	1.22803	0.0682285	3.68153	0.204544	27.4226	3.04717	1.54716	0.0859596	1.00007	4.55151	4.31628	4.26249	5.06491	4.91498	4.75584	3.99257	4.1448	4.22869	4.64393	4.50555	4.51304	4.07121	3.84829	4.0414	5.51833
942	7032449	NM_001106341 // Mcee // methylmalonyl CoA epimerase // 1q22 // 293829 /// ENSRNOT000000	Mcee	NM_001106341	NM_001106341 // RefSeq // Rattus norvegicus methylmalonyl CoA epimerase (Mcee), mRNA. /	0.0372438	0.999952	-0.2067	-1.15405	XII * N down vs XII * D	0.492666	0.837931	0.0651614	1.0462	IO * N up vs IO * D	0.10521	0.238166	0.29339	0.769948	0.00141374	0.00260584	0.0521997	0.999916	-0.271861	2.9103	0.0737271	1.17145	0.0296766	9.65813	0.489341	4.32185	0.109486	0.455997	8.19624	8.05396	8.12999	8.12777	8.81392	8.43081	7.88933	8.11369	7.8394	7.97444	8.44966	8.24598	7.8804	8.03649	8.26671	7.91522
2653	7060039	NM_199090 // Nudt22 // nudix (nucleoside diphosphate linked moiety X)-type motif 22 //	Nudt22	NM_199090	NM_199090 // RefSeq // Rattus norvegicus nudix (nucleoside diphosphate linked moiety X)	0.0372962	0.999952	-0.206145	-1.1536	XII * N down vs XII * D	0.0427709	0.462465	0.202357	1.15058	IO * N up vs IO * D	0.00169828	0.00728744	0.977154	0.994471	5.66456e-07	6.77737e-06	0.0057711	0.999916	-0.408502	13.5715	0.342178	0.000843159	2.12585e-05	35.4975	1.78999	9.80453	0.247201	0.453833	7.51838	7.38324	7.46202	7.57617	8.36937	7.94773	7.06764	7.52279	7.3062	7.5366	7.90615	7.68066	7.12185	7.10761	6.97766	6.94246
6971	7138487	NM_001025672 // Pspc1 // paraspeckle component 1 // 15p12 // 305910 /// ENSRNOT00000028	Pspc1	NM_001025672	NM_001025672 // RefSeq // Rattus norvegicus paraspeckle component 1 (Pspc1), mRNA. // c	0.0373564	0.999952	0.139147	1.10125	XII * N up vs XII * D	0.00858798	0.319388	0.184823	1.13668	IO * N up vs IO * D	0.369591	0.581501	0.00172236	0.252965	1.01438e-05	4.72161e-05	0.610425	0.999916	-0.0456759	0.846934	0.00973612	13.525	0.155479	23.2931	0.535541	0.268843	0.00309054	0.206923	7.9246	7.94748	8.05941	7.74381	8.25111	8.20958	8.22448	8.16738	8.18266	7.85431	8.30595	8.23609	8.12537	8.08032	8.03358	7.63548
12960	7258712	NM_001024262 // Tspan11 // tetraspanin 11 // 4q42 // 312727 /// ENSRNOT00000007198 // T	Tspan11	NM_001024262	NM_001024262 // RefSeq // Rattus norvegicus tetraspanin 11 (Tspan11), mRNA. // chr4 //	0.0373629	0.999952	-0.162593	-1.1193	XII * N down vs XII * D	0.301018	0.749876	-0.0779897	-1.05555	IO * N down vs IO * D	2.96374e-10	1.11569e-08	0.0311872	0.512501	1.1242e-05	5.09992e-05	0.421902	0.999916	-0.0846033	153.809	2.41438	5.46218	0.0857414	22.9263	0.719762	0.675478	0.0106032	0.282551	6.88245	6.76495	6.712	7.22437	7.08691	7.00832	6.61639	6.6673	6.40944	7.27282	6.7704	6.96709	7.42827	7.31265	7.52635	7.90747
19351	7384216	NM_001014108 // Gpc4 // glypican 4 // Xq36 // 317322 /// ENSRNOT00000003282 // Gpc4 //	Gpc4	NM_001014108	NM_001014108 // RefSeq // Rattus norvegicus glypican 4 (Gpc4), mRNA. // chrX // 100 //	0.037424	0.999952	0.135422	1.09841	XII * N up vs XII * D	0.520807	0.850197	0.0399643	1.02809	IO * N up vs IO * D	0.132756	0.286003	0.055771	0.569369	0.231168	0.257478	0.280363	0.999916	0.0954577	2.47943	0.0270187	4.18158	0.0455672	1.59052	0.0346641	1.23871	0.0134984	0.196148	5.2741	5.27201	5.37662	5.65117	5.52581	5.56226	5.53886	5.5061	5.53514	5.65057	5.60527	5.63855	5.55781	5.68016	5.48144	5.38298
8495	7174281	ENSRNOT00000038247 // Epb41l4a // erythrocyte membrane protein band 4.1 like 4A // 18p1	Epb41l4a	ENSRNOT00000038247	ENSRNOT00000038247 // ENSEMBL // cdna:known chromosome:RGSC3.4:18:26270037:26363331:-1	0.0374937	0.999952	0.16617	1.12208	XII * N up vs XII * D	0.17894	0.66997	0.104765	1.07532	IO * N up vs IO * D	3.14458e-07	4.01079e-06	0.0191415	0.462025	0.000434191	0.000950075	0.566976	0.999916	0.0614052	61.7902	1.01466	6.62204	0.108741	12.2732	0.403079	0.340156	0.00558572	0.295579	6.51114	6.54208	6.38715	6.26123	6.62322	6.65919	6.69498	6.77008	6.76557	6.4741	6.7501	6.5262	7.2338	7.02746	6.8802	6.56905
18944	7375555	ENSRNOT00000039568 // LOC100364596 // rCG36427-like // --- // 100364596 /// ENSRNOT0000	LOC100364596	ENSRNOT00000039568	ENSRNOT00000039568 // ENSEMBL // cdna:known chromosome:RGSC3.4:X:80551558:80552107:1 ge	0.0375742	0.999952	-0.429832	-1.34708	XII * N down vs XII * D	0.872591	0.966545	0.0315351	1.0221	IO * N up vs IO * D	0.482523	0.685927	0.161037	0.68499	0.00753767	0.0114425	0.107639	0.999916	-0.461367	0.514213	0.056552	2.13684	0.235005	6.49191	1.42793	2.86715	0.315323	1.9796	3.98823	3.92552	3.66352	4.52282	3.72549	4.10662	3.42063	3.4348	3.46987	3.60104	3.66048	3.76638	3.28805	3.39519	3.59452	4.89558
11684	7237383	BC082103 // Wdr34 // WD repeat domain 34 // 3p12 // 296618	Wdr34	BC082103	BC082103 // GenBank // Rattus norvegicus WD repeat domain 34, mRNA (cDNA clone MGC:9529	0.0375855	0.999952	-0.179424	-1.13243	XII * N down vs XII * D	0.161484	0.649671	-0.118166	-1.08535	IO * N down vs IO * D	0.00241701	0.00991714	0.0174892	0.453293	1.724e-05	6.99815e-05	0.596795	0.999916	-0.0612576	12.4278	0.238187	6.84501	0.13119	21.445	0.822018	0.290037	0.00555876	0.344983	7.23843	7.30195	7.04809	7.62111	7.37628	7.22233	7.00995	6.96208	6.8353	7.53934	7.03903	7.34594	7.12615	7.34353	7.35654	7.91092
4297	7084978	---		---	---	0.03772	0.999952	-0.229029	-1.17205	XII * N down vs XII * D	0.289581	0.744511	-0.112811	-1.08133	IO * N down vs IO * D	0.247825	0.44776	0.0302237	0.509536	0.0967963	0.11573	0.434251	0.999916	-0.116218	1.42658	0.0446202	5.53444	0.173104	2.66608	0.166777	0.639692	0.020008	0.562997	3.57418	3.4495	3.51386	3.93604	3.46947	3.89525	3.2609	3.32554	3.50433	3.34077	3.38704	3.64554	3.36163	3.34738	3.57773	3.17401
15264	7305728	ENSRNOT00000006618 // Ahr // aryl hydrocarbon receptor // 6q16 // 25690 /// NM_013149 /	Ahr	ENSRNOT00000006618	ENSRNOT00000006618 // ENSEMBL // cdna:known chromosome:RGSC3.4:6:54204046:54240297:-1 g	0.0377253	0.999952	0.113131	1.08157	XII * N up vs XII * D	0.000120796	0.0629904	-0.24915	-1.18851	IO * N down vs IO * D	0.905183	0.955648	0.0742696	0.606004	0.631992	0.65196	8.38254e-05	0.406281	0.362281	0.0145942	0.000111384	3.59104	0.0274071	0.470777	0.00718602	25.4748	0.194425	0.137377	5.27756	5.29713	5.12035	5.23196	5.22868	5.23432	5.29401	5.44268	5.3913	5.38863	5.27462	5.27756	5.56243	5.28094	5.4177	5.34714
17016	7338076	NM_001005548 // Leo1 // Leo1, Paf1/RNA polymerase II complex component, homolog (S. cer	Leo1	NM_001005548	NM_001005548 // RefSeq // Rattus norvegicus Leo1, Paf1/RNA polymerase II complex compon	0.0377851	0.999952	-0.168276	-1.12371	XII * N down vs XII * D	0.759898	0.933817	0.0235793	1.01648	IO * N up vs IO * D	1.21803e-09	3.52975e-08	0.192244	0.707663	3.61743e-07	5.10864e-06	0.0892434	0.999916	-0.191855	128.985	2.17957	1.83547	0.0310156	37.7709	1.2765	3.22685	0.0545269	0.304162	8.54245	8.47215	8.38299	7.86674	8.76992	8.34461	8.34241	8.38638	8.14942	7.76755	8.32969	8.39375	7.89453	7.89944	7.64051	7.10247
14396	7288298	ENSRNOT00000010383 // Rps6 // ribosomal protein S6 // 5q22-q23 // 29304 /// NM_017160 /	Rps6	ENSRNOT00000010383	ENSRNOT00000010383 // ENSEMBL // cdna:known chromosome:RGSC3.4:5:106165635:106168502:-1	0.0379385	0.999952	-0.343263	-1.26862	XII * N down vs XII * D	0.0156318	0.364971	0.414163	1.33253	IO * N up vs IO * D	0.695376	0.837605	0.748827	0.938578	0.0574012	0.0718098	0.00271202	0.999916	-0.757426	0.158332	0.0111531	0.105713	0.00744656	3.36346	0.473852	12.0647	0.849853	1.26794	6.99528	6.907	7.31188	7.17012	7.41029	7.71928	6.41612	6.79834	6.62657	6.89744	7.44575	7.27004	7.09336	6.87893	6.86036	6.77895
16813	7335054	NM_001000467 // Olr1311 // olfactory receptor 1311 // 8q22 // 300613 /// ENSRNOT0000004	Olr1311	NM_001000467	NM_001000467 // RefSeq // Rattus norvegicus olfactory receptor 1311 (Olr1311), mRNA. //	0.0380349	0.999952	-0.276637	-1.21137	XII * N down vs XII * D	0.919788	0.981256	-0.0127762	-1.0089	IO * N down vs IO * D	0.162334	0.331386	0.117129	0.651844	0.975591	0.976951	0.150796	0.999916	-0.263861	2.12292	0.0972336	2.70905	0.12408	0.0247463	0.00226685	2.2518	0.103137	0.824433	4.21685	4.01844	3.88381	3.86623	3.70347	3.63669	3.42537	3.49169	3.61593	3.6728	3.47731	3.98258	3.67736	3.84422	3.3317	3.77354
4762	7094061	ENSRNOT00000002432 // Snx4 // sorting nexin 4 // 11q22 // 360725 /// NM_001127550 // Sn	Snx4	ENSRNOT00000002432	ENSRNOT00000002432 // ENSEMBL // cdna:known chromosome:RGSC3.4:11:69283047:69340448:-1	0.0380596	0.999952	0.209703	1.15645	XII * N up vs XII * D	0.00192622	0.210981	0.344053	1.26932	IO * N up vs IO * D	7.18741e-06	6.061e-05	0.000596336	0.158372	4.68223e-05	0.000152591	0.326911	0.999916	-0.13435	38.7032	1.01892	17.2545	0.454253	18.246	0.960712	1.01565	0.0267385	0.473879	7.03054	7.3132	7.34085	6.60351	7.18712	7.23227	7.50725	7.45046	7.3603	6.93399	7.19385	7.51984	7.85876	7.73851	7.46429	7.02601
15277	7306376	---		---	---	0.0380791	0.999952	0.0814147	1.05806	XII * N up vs XII * D	0.45612	0.826817	0.028051	1.01963	IO * N up vs IO * D	0.000235546	0.00129916	0.0486598	0.559982	0.0238371	0.032175	0.316225	0.999916	0.0533637	20.9177	0.0830243	4.47226	0.0177508	4.63163	0.0367668	1.06283	0.00421847	0.0714438	3.21605	3.21027	3.32015	3.45578	3.32729	3.36275	3.38082	3.41353	3.38591	3.44399	3.40115	3.3554	3.43103	3.46071	3.4133	3.47277
7209	7144056	NM_001006965 // Mrpl34 // mitochondrial ribosomal protein L34 // 16p14 // 290632 /// EN	Mrpl34	NM_001006965	NM_001006965 // RefSeq // Rattus norvegicus mitochondrial ribosomal protein L34 (Mrpl34	0.0381391	0.999952	-0.220775	-1.16536	XII * N down vs XII * D	0.121814	0.606945	-0.162217	-1.11901	IO * N down vs IO * D	0.000457573	0.00233692	0.0138175	0.441162	5.94258e-05	0.000184304	0.681583	0.999916	-0.0585579	18.2596	0.533314	7.43962	0.217292	17.5339	1.02424	0.173919	0.00507973	0.525733	8.1304	7.8344	8.09046	8.58076	8.6926	8.53737	7.6914	8.12313	7.57224	8.25412	8.48774	8.41271	8.37426	8.4534	8.49491	8.83087
11327	7232229	---		---	---	0.0381445	0.999952	0.474855	1.38978	XII * N up vs XII * D	0.800619	0.946901	0.0550767	1.03891	IO * N up vs IO * D	0.189924	0.370466	0.0963328	0.630735	0.00216733	0.00379909	0.181513	0.999916	0.419778	1.85572	0.250757	3.07866	0.416009	8.79307	2.37635	1.9318	0.261038	2.43228	4.75172	5.16549	5.38898	5.73466	4.2418	5.28937	5.9887	5.51336	5.40779	6.22179	5.48847	4.80105	5.69696	5.77836	5.39436	5.73385
19142	7379258	ENSRNOT00000010984 // Rgn // regucalcin (senescence marker protein-30) // Xq11-q12 // 2	Rgn	ENSRNOT00000010984	ENSRNOT00000010984 // ENSEMBL // cdna:known chromosome:RGSC3.4:X:13037179:13052846:-1 g	0.0381458	0.999952	-0.154111	-1.11274	XII * N down vs XII * D	0.201176	0.68492	-0.0925277	-1.06624	IO * N down vs IO * D	0.416733	0.627755	0.0215683	0.470353	0.00130649	0.00242963	0.537717	0.999916	-0.0615833	0.690947	0.00983412	6.3313	0.0901123	9.82241	0.279601	0.394725	0.00561805	0.256191	4.81392	4.67546	5.0001	5.06263	5.00847	5.03938	4.73353	4.69194	4.75422	4.86748	4.79881	4.82931	4.71132	4.67241	4.82931	4.82874
4581	7090066	NM_001105860 // Mzt2b // mitotic spindle organizing protein 2B // 11q23 // 287929 /// E	Mzt2b	NM_001105860	NM_001105860 // RefSeq // Rattus norvegicus mitotic spindle organizing protein 2B (Mzt2	0.0383545	0.999952	-0.174419	-1.12851	XII * N down vs XII * D	0.163876	0.651706	0.114698	1.08275	IO * N up vs IO * D	0.28187	0.490716	0.597383	0.894532	0.000561132	0.00117849	0.0179866	0.999916	-0.289117	1.23071	0.022492	0.289101	0.0052835	11.6756	0.426756	6.77547	0.123826	0.328961	7.93259	7.7268	7.90259	7.77038	7.78673	7.68965	7.6803	7.91496	7.60672	7.40246	7.50584	7.65194	7.87709	8.0388	7.74316	7.50078
7612	7153551	---		---	---	0.0384651	0.999952	0.498881	1.41312	XII * N up vs XII * D	0.570038	0.869162	-0.130864	-1.09495	IO * N down vs IO * D	0.336397	0.54943	0.262133	0.747949	0.00942034	0.0139414	0.0630836	0.999916	0.629745	0.975528	0.146041	1.34018	0.200631	6.11284	1.83024	3.92425	0.587478	2.69468	4.07451	3.45128	3.86492	3.78143	4.28039	4.31811	4.06303	4.56215	4.15968	4.54588	4.60234	4.83085	3.64132	3.88096	4.20375	5.20546
4886	7096513	NM_001109665 // Ptcd1 // pentatricopeptide repeat domain 1 // 12p11 // 304278 /// ENSRN	Ptcd1	NM_001109665	NM_001109665 // RefSeq // Rattus norvegicus pentatricopeptide repeat domain 1 (Ptcd1),	0.0385024	0.999952	-0.117686	-1.08499	XII * N down vs XII * D	0.361345	0.781201	0.0499853	1.03525	IO * N up vs IO * D	0.780762	0.891622	0.378671	0.810697	0.0976599	0.116606	0.0383025	0.999916	-0.167671	0.0798222	0.000665272	0.814645	0.00678959	2.65457	0.0442486	4.99691	0.0416464	0.15002	6.17947	6.04369	6.11926	6.20442	6.25382	6.19592	6.10799	6.02638	5.93227	6.05446	6.10143	6.06793	6.06447	6.17372	5.9226	6.14931
14170	7282251	XM_001058198 // LOC680656 // hypothetical protein LOC680656 // 5q36 // 680656 /// ENSRN	LOC680656	XM_001058198	XM_001058198 // RefSeq // PREDICTED: Rattus norvegicus hypothetical protein LOC680656 (	0.0385099	0.999952	0.290741	1.22327	XII * N up vs XII * D	0.894021	0.973481	0.0178146	1.01242	IO * N up vs IO * D	6.63535e-06	5.66195e-05	0.113214	0.651844	0.0384012	0.0496025	0.158082	0.999916	0.272926	39.1979	1.99408	2.77236	0.141036	3.92819	0.399671	2.16907	0.110346	0.9157	7.48027	7.83529	7.84642	7.50436	7.13353	7.23421	7.76566	8.06602	7.8539	8.0262	7.57357	7.49317	6.65548	6.93435	7.36834	7.19513
16800	7334980	NM_198755 // Vwa5a // von Willebrand factor A domain containing 5A // 8q22 // 301097 //	Vwa5a	NM_198755	NM_198755 // RefSeq // Rattus norvegicus von Willebrand factor A domain containing 5A (	0.0386263	0.999952	0.185803	1.13745	XII * N up vs XII * D	0.954348	0.988513	-0.00489468	-1.0034	IO * N down vs IO * D	2.53137e-12	2.49115e-10	0.144254	0.678003	0.0236819	0.0319879	0.124981	0.999916	0.190698	272.984	5.67929	2.33035	0.0484817	4.64152	0.193129	2.58937	0.0538706	0.374481	6.70865	6.86682	7.02745	6.47842	6.85654	6.64908	6.8797	7.32505	6.87949	6.84069	6.90506	6.87179	5.84467	6.02116	5.91288	5.60407
263	6162843	---		---	--- // --- // neg_control // --- // --- // --- // --- // --- // ---	0.0386754	0.999952	0.287902	1.22086	XII * N up vs XII * D	0.0228549	0.389535	-0.325192	-1.25283	IO * N down vs IO * D	0.546854	0.735089	0.841402	0.963335	0.0104253	0.0152586	0.00366221	0.999916	0.613094	0.377079	0.0188461	0.0412142	0.00205986	5.94359	0.594113	11.1411	0.556823	0.899628	3.02885	3.14471	3.13882	3.25544	3.14161	3.44563	3.16014	3.45953	3.12889	3.65489	3.30923	4.16978	3.07568	3.28188	3.54619	3.91698
13213	7264461	ENSRNOT00000008728 // Pdia4 // protein disulfide isomerase family A, member 4 // 4q24 /	Pdia4	ENSRNOT00000008728	ENSRNOT00000008728 // ENSEMBL // cdna:known chromosome:RGSC3.4:4:75929398:75948299:-1 g	0.0387225	0.999952	-0.179135	-1.13221	XII * N down vs XII * D	0.164041	0.651874	-0.118002	-1.08523	IO * N down vs IO * D	0.0188011	0.0581427	0.01813	0.457069	2.53765e-06	1.7939e-05	0.599361	0.999916	-0.0611328	6.66615	0.129055	6.75582	0.130791	28.668	1.11001	0.285966	0.00553623	0.348475	7.48071	7.78146	7.78237	7.39314	7.71745	7.77338	7.47403	7.77016	7.81367	6.88104	7.43526	7.47953	7.97459	7.9573	7.9049	7.20526
8032	7162977	---		---	---	0.0387671	0.999952	-0.289308	-1.22205	XII * N down vs XII * D	0.19859	0.683895	-0.175381	-1.12926	IO * N down vs IO * D	0.0175433	0.0549339	0.0215667	0.470353	5.51365e-05	0.000173712	0.545023	0.999916	-0.113927	6.83734	0.345438	6.33148	0.319881	17.7557	1.79412	0.380571	0.0192273	0.909402	5.10257	4.6536	4.96269	5.89089	5.3436	5.45022	4.72669	4.49742	4.70978	5.63282	4.98301	5.118	5.64923	5.05223	5.17537	6.02362
15765	7315973	ENSRNOT00000007255 // Sdc2 // syndecan 2 // 7q22 // 25615 /// NM_013082 // Sdc2 // synd	Sdc2	ENSRNOT00000007255	ENSRNOT00000007255 // ENSEMBL // cdna:known chromosome:RGSC3.4:7:68290768:68406187:1 ge	0.038792	0.999952	-0.123177	-1.08913	XII * N down vs XII * D	0.119691	0.602155	0.0914066	1.06541	IO * N up vs IO * D	0.0175442	0.0549339	0.690975	0.924721	2.23578e-07	3.80888e-06	0.0137842	0.999916	-0.214584	6.83721	0.0626356	0.163212	0.00149519	40.3395	0.739099	7.44581	0.0682109	0.164898	9.55872	9.51499	9.30122	8.98524	9.36613	9.34932	9.27909	9.56944	9.29737	8.86202	9.19742	9.13123	9.39505	9.51663	9.5195	9.1112
10547	7219244	BC089225 // Fam26e // family with sequence similarity 26, member E // 20q11 // 294431 /	Fam26e	BC089225	BC089225 // GenBank // Rattus norvegicus family with sequence similarity 26, member E,	0.0389422	0.999952	0.153537	1.11229	XII * N up vs XII * D	0.482778	0.836277	-0.0500245	-1.03528	IO * N down vs IO * D	0.0141352	0.0458568	0.305339	0.777462	1.25878e-08	8.06887e-07	0.0526106	0.999916	0.203561	7.38145	0.105246	1.11323	0.0158726	58.9244	1.68031	4.30515	0.0613838	0.256648	3.93295	3.81973	3.74463	4.44861	4.18564	4.02251	3.83707	3.91045	3.75145	4.68379	4.55019	4.34234	3.62381	3.76932	3.8396	4.33607
12521	7252262	ENSRNOT00000034929 // LOC100365321 // rCG28288-like // --- // 100365321 /// ENSRNOT0000	LOC100365321	ENSRNOT00000034929	ENSRNOT00000034929 // ENSEMBL // cdna:known chromosome:RGSC3.4:4:59173220:59179207:1 ge	0.039086	0.999952	-0.187491	-1.13878	XII * N down vs XII * D	0.280745	0.740096	-0.0948687	-1.06797	IO * N down vs IO * D	0.0809723	0.193995	0.0300777	0.509536	1.7487e-06	1.40556e-05	0.449853	0.999916	-0.0926223	3.41828	0.0727995	5.54561	0.118105	30.2591	1.28886	0.59673	0.0127086	0.383348	4.25551	4.06856	4.05977	4.53938	4.54285	4.33829	3.84319	4.02977	3.85471	4.63643	4.15358	4.16173	3.66538	3.89562	4.08878	4.70362
13411	7267847	---		---	---	0.0391193	0.999952	-0.277955	-1.21247	XII * N down vs XII * D	0.24527	0.713617	-0.151935	-1.11106	IO * N down vs IO * D	0.0213683	0.0646484	0.026432	0.494951	0.00168597	0.00304593	0.487518	0.999916	-0.12602	6.35383	0.297514	5.84662	0.273764	9.2966	0.870614	0.50242	0.0235255	0.842838	4.69773	4.52733	4.36928	4.95903	4.77482	4.78591	4.32393	4.32676	4.51955	4.55508	4.17818	4.54288	4.43753	4.54559	4.68255	5.18283
2755	7061188	ENSRNOT00000019367 // Klf9 // Kruppel-like factor 9 // 1q51 // 117560	Klf9	ENSRNOT00000019367	ENSRNOT00000019367 // ENSEMBL // cdna:known chromosome:RGSC3.4:1:226420949:226446209:1	0.039124	0.999952	0.342123	1.26762	XII * N up vs XII * D	0.0779228	0.543023	0.29107	1.22355	IO * N up vs IO * D	0.0293612	0.0845426	0.00968198	0.407168	0.0099337	0.0146086	0.818167	0.999916	0.0510533	5.60137	0.39738	8.37188	0.593929	6.02401	0.854726	0.0544253	0.00386111	1.27698	6.33713	6.48163	6.37985	6.03972	6.22199	6.28083	7.28493	6.52994	6.55487	6.68728	6.03262	6.70424	6.85192	7.06824	6.88985	6.17664
5982	7116906	ENSRNOT00000003052 // Scarb2 // scavenger receptor class B, member 2 // 14p22 // 117106	Scarb2	ENSRNOT00000003052	ENSRNOT00000003052 // ENSEMBL // cdna:known chromosome:RGSC3.4:14:17119366:17170850:1 g	0.0391295	0.999952	0.152272	1.11132	XII * N up vs XII * D	0.894899	0.973518	-0.0092855	-1.00646	IO * N down vs IO * D	0.000761644	0.00361469	0.159368	0.68499	1.92077e-05	7.58257e-05	0.114512	0.999916	0.161557	16.353	0.229831	2.15495	0.0302866	21.0816	0.592578	2.75108	0.0386647	0.252979	8.60357	8.81841	8.81517	8.37107	8.60961	8.87394	8.87247	8.84182	9.01158	8.64271	8.84182	8.795	9.1336	9.12386	9.155	8.66358
1115	7034932	NM_001000161 // Olr139 // olfactory receptor 139 // 1q32 // 293278 /// ENSRNOT000000401	Olr139	NM_001000161	NM_001000161 // RefSeq // Rattus norvegicus olfactory receptor 139 (Olr139), mRNA. // c	0.0391506	0.999952	-0.684169	-1.60678	XII * N down vs XII * D	0.135945	0.622905	0.486101	1.40065	IO * N up vs IO * D	0.232064	0.427054	0.656297	0.914984	1.31168e-05	5.72857e-05	0.0154919	0.999916	-1.17027	1.52962	0.434101	0.204779	0.0581155	22.3838	12.7049	7.14872	2.02878	5.10834	5.03718	3.79855	4.42554	5.93901	6.00518	5.6869	3.61422	4.24453	4.53867	4.41383	5.58987	4.38623	3.72712	3.97471	4.29604	6.16067
18632	7370229	---		---	GENSCAN00000016008 // ENSEMBL // cdna:genscan chromosome:RGSC3.4:3:287075:392337:1 tran	0.0391749	0.999952	-0.236184	-1.17787	XII * N down vs XII * D	0.263003	0.726019	-0.124236	-1.08993	IO * N down vs IO * D	0.704461	0.84409	0.0282832	0.501009	0.701365	0.717842	0.468373	0.999916	-0.111948	0.14853	0.00502477	5.68825	0.192434	0.36181	0.0244801	0.548774	0.0185651	0.608941	3.7442	3.27906	3.22856	3.42734	3.22185	3.24776	3.17516	3.04705	3.00302	3.09921	3.14876	3.25844	3.09542	3.19812	3.70459	3.03488
1395	7039013	ENSRNOT00000025507 // Pold4 // polymerase (DNA-directed), delta 4 // 1q42 // 361698 ///	Pold4	ENSRNOT00000025507	ENSRNOT00000025507 // ENSEMBL // cdna:known chromosome:RGSC3.4:1:206815462:206817128:1	0.0392094	0.999952	-0.199092	-1.14798	XII * N down vs XII * D	0.0763442	0.539866	-0.170456	-1.12541	IO * N down vs IO * D	0.373947	0.586688	0.00953662	0.403682	1.70445e-05	6.93187e-05	0.824702	0.999916	-0.0286362	0.8313	0.0199912	8.41247	0.202304	21.4836	1.03328	0.0505145	0.00121478	0.432866	6.87563	6.60036	6.6155	7.27642	7.12233	7.11009	6.47095	6.65784	6.53868	6.94197	6.97383	6.82251	6.83062	6.9804	6.55916	7.51369
15774	7316118	NM_001134886 // Vps13b // vacuolar protein sorting 13 homolog B (yeast) // 7q22 // 3150	Vps13b	NM_001134886	NM_001134886 // RefSeq // Rattus norvegicus vacuolar protein sorting 13 homolog B (yeas	0.0392805	0.999952	0.133581	1.09701	XII * N up vs XII * D	0.0574329	0.500726	0.123504	1.08938	IO * N up vs IO * D	0.670572	0.820317	0.00758453	0.383747	6.25597e-07	7.19362e-06	0.907506	0.999916	0.0100775	0.186987	0.00202594	9.03649	0.0979069	35.0092	0.758622	0.0138843	0.000150431	0.195023	7.16817	7.16116	7.28905	6.84062	6.90505	7.03807	7.37028	7.3187	7.46438	6.87024	7.14385	7.03616	7.39062	7.22761	7.25372	6.73385
2236	7054868	ENSRNOT00000022983 // Serpinh1 // serpin peptidase inhibitor, clade H, member 1 // 1q32	Serpinh1	ENSRNOT00000022983	ENSRNOT00000022983 // ENSEMBL // cdna:known chromosome:RGSC3.4:1:156667042:156674221:-1	0.0393015	0.999952	-0.233197	-1.17544	XII * N down vs XII * D	0.000288047	0.0899001	-0.476179	-1.39105	IO * N down vs IO * D	0.62599	0.791471	0.000159658	0.0706426	0.000319088	0.000734087	0.12105	0.999916	0.242982	0.245882	0.00812085	22.5705	0.745445	13.0139	0.859632	2.64812	0.0874607	0.594494	7.16253	7.69437	7.79244	7.17764	7.23356	7.23982	7.13902	7.41224	7.36458	6.87927	7.03581	7.07026	7.67203	7.83	7.53618	7.34967
18803	7372264	---		---	---	0.0393264	0.999952	-0.305364	-1.23573	XII * N down vs XII * D	0.390143	0.797522	0.12252	1.08863	IO * N up vs IO * D	0.768343	0.884686	0.362157	0.799583	1.74745e-06	1.40514e-05	0.0420962	0.999916	-0.427884	0.0894184	0.00506545	0.874248	0.0495251	30.2623	3.42864	4.78767	0.271216	1.01968	5.35741	5.36966	5.6159	6.28748	5.71977	5.49447	4.69527	4.9706	5.11333	5.79709	5.49069	5.94553	4.8525	5.0333	5.22836	6.23833
6987	7138911	---		---	---	0.0393701	0.999952	-0.385049	-1.3059	XII * N down vs XII * D	0.775293	0.937579	0.0508523	1.03588	IO * N up vs IO * D	0.162602	0.331793	0.192188	0.707663	0.023501	0.0317522	0.0941221	0.999916	-0.435901	2.12007	0.191052	1.83596	0.16545	4.65315	0.83865	3.12345	0.281474	1.62209	3.94763	4.51949	4.29142	4.53449	4.19469	4.38659	3.75854	4.30782	3.5041	4.07078	3.86625	4.05653	3.73061	4.11462	4.39515	4.74357
2010	7050128	---		---	GENSCAN00000024621 // ENSEMBL // cdna:genscan chromosome:RGSC3.4:1:87634459:87685251:-1	0.0394421	0.999952	0.28744	1.22047	XII * N up vs XII * D	0.997212	0.998975	0.000464399	1.00032	IO * N up vs IO * D	0.569637	0.752645	0.135455	0.665789	1.89046e-06	1.48262e-05	0.136644	0.999916	0.286976	0.335464	0.0168605	2.44307	0.122789	29.9206	3.00763	2.42733	0.121998	0.904682	5.02846	4.6499	4.74758	5.3687	5.20261	5.15372	4.85562	5.12369	4.85643	6.17169	5.39259	5.47559	4.6097	4.84943	4.95025	5.94021
14493	7290290	NM_022187 // Plk3 // polo-like kinase 3 // 5q36 // 58936 /// ENSRNOT00000025197 // Plk3	Plk3	NM_022187	NM_022187 // RefSeq // Rattus norvegicus polo-like kinase 3 (Plk3), mRNA. // chr5 // 10	0.0394485	0.999952	-0.146855	-1.10715	XII * N down vs XII * D	0.000200703	0.0810631	-0.311116	-1.24067	IO * N down vs IO * D	9.06676e-08	1.3551e-06	0.000124099	0.0586809	0.0107745	0.0157234	0.0979618	0.999916	0.164261	73.4508	0.963687	23.681	0.310698	5.88899	0.154529	3.04643	0.0399697	0.236163	5.5435	5.56382	5.73563	5.90282	5.64327	5.72176	5.56167	5.37824	5.31814	5.66211	5.57999	5.72953	6.20874	6.04059	6.1658	6.40247
3153	7068695	NM_001109032 // Pirt // phosphoinositide-interacting regulator of transient receptor po	Pirt	NM_001109032	NM_001109032 // RefSeq // Rattus norvegicus phosphoinositide-interacting regulator of t	0.0394668	0.999952	0.353183	1.27738	XII * N up vs XII * D	0.922676	0.981827	0.0158528	1.01105	IO * N up vs IO * D	4.52922e-08	7.49854e-07	0.120406	0.654497	0.0277303	0.0368805	0.153472	0.999916	0.33733	80.6961	6.12495	2.65796	0.201743	4.40441	0.668602	2.22086	0.168567	1.36623	8.36438	7.91946	7.87313	7.33256	7.57942	7.24969	8.10702	8.32788	8.48785	7.83846	7.79167	7.88485	6.88585	6.90316	6.96175	7.00612
5748	7112478	ENSRNOT00000050735 // Hnrnpa3 // heterogeneous nuclear ribonucleoprotein A3 // 3q23 //	Hnrnpa3	ENSRNOT00000050735	ENSRNOT00000050735 // ENSEMBL // cdna:known chromosome:RGSC3.4:13:68873598:68875317:-1	0.0395401	0.999952	-0.455187	-1.37096	XII * N down vs XII * D	0.810134	0.94974	-0.0506274	-1.03572	IO * N down vs IO * D	0.235555	0.431962	0.100174	0.635701	0.0737398	0.0903206	0.182628	0.999916	-0.40456	1.50603	0.190033	3.00366	0.379005	3.02412	0.763175	1.92147	0.242453	2.27126	3.63607	3.87992	3.63216	4.88099	4.01337	3.89132	3.36254	3.33562	3.69002	3.30267	3.57313	3.93875	3.54193	3.13755	3.72242	4.57798
2733	7060678	NM_001000262 // Olr383 // olfactory receptor 383 // 1q43 // 293816 /// ENSRNOT000000400	Olr383	NM_001000262	NM_001000262 // RefSeq // Rattus norvegicus olfactory receptor 383 (Olr383), mRNA. // c	0.0397399	0.999952	-0.361039	-1.28435	XII * N down vs XII * D	0.768681	0.936081	-0.0492323	-1.03471	IO * N down vs IO * D	0.651572	0.807837	0.0936121	0.626833	0.702778	0.719061	0.195191	0.999916	-0.311807	0.210885	0.0167786	3.13397	0.249348	0.359717	0.0572403	1.81019	0.144024	1.43213	3.94153	3.94653	3.42912	3.89964	4.23839	3.42568	3.58034	3.32583	3.29943	3.57625	3.36795	3.56485	3.43393	3.60534	3.93342	3.76839
6860	7136746	BC168755 // RGD1306063 // similar to HT021 // 15p16 // 289928 /// ENSRNOT00000061214 //	RGD1306063	BC168755	BC168755 // GenBank // Rattus norvegicus similar to HT021, mRNA (cDNA clone MGC:188867	0.039907	0.999952	-0.146206	-1.10666	XII * N down vs XII * D	0.293072	0.744955	0.0723885	1.05146	IO * N up vs IO * D	1.92956e-05	0.000144045	0.442206	0.838152	5.61231e-08	1.75493e-06	0.0318376	0.999916	-0.218595	32.9424	0.430636	0.617482	0.00807197	48.5299	1.2688	5.41484	0.0707849	0.235303	7.14265	7.22228	7.25025	7.49533	7.99635	7.63508	6.98942	7.21874	7.12485	7.23999	7.6583	7.6334	6.95953	6.88196	6.88462	7.01152
11239	7231100	NM_001000613 // Olr757 // olfactory receptor 757 // 3q34 // 404802 /// ENSRNOT000000417	Olr757	NM_001000613	NM_001000613 // RefSeq // Rattus norvegicus olfactory receptor 757 (Olr757), mRNA. // c	0.0401977	0.999952	-0.201414	-1.14982	XII * N down vs XII * D	0.371013	0.785693	-0.0846163	-1.06041	IO * N down vs IO * D	0.502315	0.701966	0.0405694	0.538773	4.74946e-08	1.6297e-06	0.37946	0.999916	-0.116798	0.468681	0.0116656	4.86918	0.121195	49.6069	2.46946	0.811893	0.0202082	0.448024	4.65283	4.69719	4.59618	5.1901	4.80105	5.11351	4.27892	4.5002	4.43296	5.24466	4.62363	4.76203	4.43989	4.40533	4.27002	5.3577
12685	7254190	NM_001009530 // Vom1r85 // vomeronasal 1 receptor 85 // 4q24 // 494250 /// ENSRNOT00000	Vom1r85	NM_001009530	NM_001009530 // RefSeq // Rattus norvegicus vomeronasal 1 receptor 85 (Vom1r85), mRNA.	0.0402167	0.999952	-0.212503	-1.1587	XII * N down vs XII * D	0.514573	0.846202	0.0646989	1.04587	IO * N up vs IO * D	0.664479	0.816262	0.294125	0.770095	0.207127	0.232679	0.0577697	0.999916	-0.277202	0.194463	0.00538903	1.16778	0.0323619	1.72053	0.0953597	4.10753	0.113829	0.498823	3.18413	3.4504	3.13566	3.57196	3.67616	3.14065	3.13518	3.05149	3.22569	3.23109	3.13566	3.10484	3.23109	3.09068	3.23109	3.46464
1601	7041706	ENSRNOT00000034563 // O3far1 // omega-3 fatty acid receptor 1 // 1q53 // 294075 /// NM_	O3far1	ENSRNOT00000034563	ENSRNOT00000034563 // ENSEMBL // cdna:known chromosome:RGSC3.4:1:242423455:242441475:1	0.0402583	0.999952	-0.231228	-1.17383	XII * N down vs XII * D	0.788274	0.942593	0.0288704	1.02021	IO * N up vs IO * D	0.516403	0.71273	0.190819	0.707663	4.04057e-05	0.000135363	0.0976336	0.999916	-0.260098	0.438148	0.014383	1.84787	0.0606598	18.6959	1.22745	3.05287	0.100216	0.590883	4.26801	4.15211	4.17384	4.61877	4.64412	4.59408	3.99891	4.01019	4.1989	4.47813	4.04937	4.32806	3.96072	4.06581	4.10459	4.90873
4202	7083101	---		---	---	0.0403977	0.999952	0.288833	1.22165	XII * N up vs XII * D	0.303935	0.751512	-0.140115	-1.10199	IO * N down vs IO * D	0.0918312	0.214162	0.434619	0.835216	0.00755012	0.0114588	0.0332879	0.999916	0.428948	3.1712	0.162684	0.638652	0.0327631	6.48907	0.665785	5.31313	0.272566	0.923408	4.09345	4.15726	3.98225	3.87837	4.21372	4.00984	3.99754	4.0964	3.78953	4.90856	4.58567	4.69018	3.95208	3.9352	4.05839	4.50248
15344	7308025	---		---	---	0.0404323	0.999952	-0.210331	-1.15695	XII * N down vs XII * D	0.68153	0.910049	-0.0402242	-1.02827	IO * N down vs IO * D	0.906691	0.955917	0.0810183	0.612441	0.0103428	0.0151539	0.225522	0.999916	-0.170107	0.0141312	0.000384576	3.41716	0.092997	5.95678	0.324224	1.57508	0.0428653	0.489865	3.09193	2.92836	3.27276	3.88373	3.22744	3.4061	2.90263	3.09856	3.01241	3.0895	3.19402	3.25122	3.06363	3.08978	3.24852	3.1897
842	7031138	NM_001106251 // Ctu1 // cytosolic thiouridylase subunit 1 homolog (S. pombe) // 1q22 //	Ctu1	NM_001106251	NM_001106251 // RefSeq // Rattus norvegicus cytosolic thiouridylase subunit 1 homolog (	0.0405445	0.999952	0.228541	1.17165	XII * N up vs XII * D	0.660803	0.902891	-0.0467799	-1.03296	IO * N down vs IO * D	0.694843	0.837224	0.233299	0.729062	2.13783e-06	1.61772e-05	0.0780939	0.999916	0.275321	0.158919	0.00511266	1.52122	0.0489399	29.3924	1.8912	3.49035	0.11229	0.579088	6.91896	6.73121	6.63213	7.31435	7.1026	7.24714	6.71514	7.05271	6.93067	7.89768	7.33441	7.38703	6.8931	6.9126	6.85737	7.79131
12774	7255779	---		---	---	0.0406636	0.999952	-0.233723	-1.17587	XII * N down vs XII * D	0.170384	0.658941	0.153235	1.11206	IO * N up vs IO * D	0.625181	0.79089	0.600074	0.895668	0.504177	0.529524	0.019444	0.999916	-0.386958	0.247043	0.00832337	0.284842	0.00959691	0.711556	0.0479476	6.58359	0.221815	0.606457	8.24044	8.33709	8.51979	8.90179	8.60467	8.51458	8.31693	8.24217	8.37368	8.37379	8.17944	8.23003	8.6762	8.46477	8.30817	8.39608
6700	7132715	ENSRNOT00000016027 // Pinx1 // PIN2/TERF1 interacting, telomerase inhibitor 1 // 15p12	Pinx1	ENSRNOT00000016027	ENSRNOT00000016027 // ENSEMBL // cdna:known chromosome:RGSC3.4:15:43124874:43184583:1 g	0.0406788	0.999952	-0.161673	-1.11858	XII * N down vs XII * D	0.971371	0.992613	-0.00270124	-1.00187	IO * N down vs IO * D	0.443692	0.651261	0.132545	0.662718	0.228102	0.254368	0.144946	0.999916	-0.158972	0.613405	0.00989053	2.48232	0.0400249	1.60624	0.051798	2.32183	0.0374371	0.290232	6.08121	6.18625	6.20741	6.00891	6.25158	6.04514	5.81335	6.00851	5.9266	5.83117	6.12701	6.10381	6.10268	6.13948	5.93833	6.08723
8567	7176216	NM_024361 // Ndst1 // N-deacetylase/N-sulfotransferase (heparan glucosaminyl) 1 // 18q1	Ndst1	NM_024361	NM_024361 // RefSeq // Rattus norvegicus N-deacetylase/N-sulfotransferase (heparan gluc	0.040699	0.999952	0.174137	1.12829	XII * N up vs XII * D	0.158401	0.646177	0.117668	1.08498	IO * N up vs IO * D	0.134639	0.289	0.0182337	0.457443	5.23586e-08	1.70315e-06	0.621435	0.999916	0.0564689	2.45397	0.0459141	6.74173	0.126139	48.9754	1.83267	0.252466	0.00472368	0.336782	7.6946	7.6974	7.75222	7.30853	7.21039	7.25775	7.95347	7.66735	8.07609	7.54575	7.41737	7.30568	8.05821	8.05558	7.79438	7.4566
3302	7070263	NM_001007672 // Tmem98 // transmembrane protein 98 // 10q26 // 303356 /// ENSRNOT000000	Tmem98	NM_001007672	NM_001007672 // RefSeq // Rattus norvegicus transmembrane protein 98 (Tmem98), mRNA. //	0.0407219	0.999952	-0.17591	-1.12968	XII * N down vs XII * D	0.891848	0.972346	-0.0111404	-1.00775	IO * N down vs IO * D	2.75275e-05	0.000197074	0.116824	0.651844	0.992841	0.993251	0.163941	0.999916	-0.16477	31.0212	0.592439	2.71389	0.0518296	0.00718782	0.000274544	2.10586	0.0402175	0.343762	7.08474	7.27242	7.32615	7.38683	7.22837	7.31102	7.02533	6.96799	7.18757	7.11667	7.04899	7.20752	7.54056	7.75549	7.46999	7.54822
16167	7322727	NM_001108063 // Zfp763 // zinc finger protein 763 // 7q11 // 314586 /// ENSRNOT00000037	Zfp763	NM_001108063	NM_001108063 // RefSeq // Rattus norvegicus zinc finger protein 763 (Zfp763), mRNA. //	0.0408447	0.999952	0.161165	1.11819	XII * N up vs XII * D	0.503323	0.842016	0.0505834	1.03568	IO * N up vs IO * D	0.020085	0.0613693	0.0569453	0.570289	5.62838e-06	3.09047e-05	0.302149	0.999916	0.110582	6.50429	0.10441	4.13771	0.0664208	25.4773	0.817952	1.12846	0.0181147	0.288946	5.3472	5.45084	5.43012	5.023	5.19208	5.54526	5.69842	5.52359	5.6282	5.15275	5.52132	5.4312	5.53426	5.34626	5.51258	4.65824
832	7030882	XM_001073454 // Zfp939 // zinc finger protein 939 // 1q22 // 690146 /// XR_146752 // LO	Zfp939	XM_001073454	XM_001073454 // RefSeq // PREDICTED: Rattus norvegicus zinc finger protein 939 (Zfp939)	0.0409493	0.999952	-0.225577	-1.16924	XII * N down vs XII * D	0.699449	0.915505	-0.0406904	-1.02861	IO * N down vs IO * D	0.0785642	0.189648	0.0844202	0.615894	0.0260016	0.0347986	0.220884	0.999916	-0.184887	3.47836	0.109515	3.33581	0.105026	4.50062	0.283399	1.60834	0.0506377	0.566721	5.51265	5.561	5.7957	5.91067	6.21245	5.7338	5.41612	5.61193	5.71427	5.45226	5.60643	5.5718	5.79596	5.63728	5.49351	6.25403
10397	7216806	NM_212504 // Hspa1b // heat shock 70kD protein 1B (mapped) // 20p12 // 294254 /// ENSRN	Hspa1b	NM_212504	NM_212504 // RefSeq // Rattus norvegicus heat shock 70kD protein 1B (mapped) (Hspa1b),	0.040986	0.999952	-0.292976	-1.22516	XII * N down vs XII * D	0.0180037	0.37379	-0.350673	-1.27516	IO * N down vs IO * D	0.000271857	0.00147757	0.00320107	0.293213	0.00166502	0.00301341	0.76412	0.999916	0.0576973	20.3265	1.07997	11.5508	0.613706	9.32204	0.990578	0.0928177	0.00493149	0.956358	6.83751	6.75087	6.5371	7.25327	6.7094	7.02443	6.38192	6.55944	6.22583	6.55205	6.84002	6.79545	6.03199	6.33188	6.12769	6.67466
18406	7367926	NR_046239 // Rn45s // 45S pre-ribosomal RNA // --- // 24723	Rn45s	NR_046239	NR_046239 // RefSeq // Rattus norvegicus 45S pre-ribosomal RNA (Rn45s), ribosomal RNA.	0.0410076	0.999952	0.296851	1.22846	XII * N up vs XII * D	0.366828	0.783358	-0.126402	-1.09157	IO * N down vs IO * D	0.00330621	0.0130412	0.386169	0.815005	0.0336521	0.0439958	0.0406636	0.999916	0.423253	11.4518	0.624797	0.78883	0.0430376	4.11921	0.449479	4.86405	0.265377	0.982058	9.71005	9.54628	9.60342	9.91151	9.20756	10.0475	9.7601	9.61399	9.9189	10.3339	10.1283	10.0521	9.99734	10.1091	10.188	10.0873
12244	7246299	NM_001109522 // LOC689081 // similar to cystatin E2 // 3q41 // 689081 /// ENSRNOT000000	LOC689081	NM_001109522	NM_001109522 // RefSeq // Rattus norvegicus similar to cystatin E2 (LOC689081), mRNA. /	0.0410548	0.999952	0.206636	1.15399	XII * N up vs XII * D	0.320498	0.759449	-0.0971261	-1.06964	IO * N down vs IO * D	0.316164	0.527948	0.423198	0.830881	0.00905158	0.0134521	0.0354937	0.999916	0.303762	1.0631	0.0281191	0.671644	0.017765	6.18005	0.326925	5.16775	0.136687	0.476101	4.26578	4.29244	4.37378	4.60007	4.27087	4.29376	4.57266	4.24689	4.32935	4.40661	4.94389	4.83713	4.1414	4.37135	4.32033	4.68869
17831	7353721	NM_022506 // Rpl31 // ribosomal protein L31 // 9q21 // 64298 /// FQ211300 // Rpl31 // r	Rpl31	NM_022506	NM_022506 // RefSeq // Rattus norvegicus ribosomal protein L31 (Rpl31), mRNA. // chr9 /	0.0410885	0.999952	-0.22753	-1.17083	XII * N down vs XII * D	0.915844	0.980142	0.0112206	1.00781	IO * N up vs IO * D	0.928349	0.965926	0.15886	0.68499	0.0518124	0.0653622	0.12211	0.999916	-0.238751	0.00831547	0.000266775	2.16051	0.069313	3.50499	0.224892	2.63206	0.0844409	0.577471	9.2948	9.04485	9.31634	9.47497	9.5818	9.61643	8.82733	9.36537	8.87681	9.03347	9.52225	9.33876	9.2617	9.31771	8.98473	9.41919
13243	7264825	---		---	---	0.0412021	0.999952	-0.151033	-1.11036	XII * N down vs XII * D	0.483375	0.836348	-0.0497719	-1.0351	IO * N down vs IO * D	0.0801495	0.192404	0.0547583	0.567399	2.73984e-07	4.32903e-06	0.313943	0.999916	-0.101261	3.43857	0.0486686	4.22028	0.0597327	39.2374	1.11071	1.07319	0.0151897	0.254767	4.747	4.58959	4.79622	5.16102	4.73564	4.89834	4.34262	4.26495	4.58224	5.22888	4.72684	4.87607	4.65003	4.78099	4.64155	5.23192
13386	7267255	NM_001100473 // Wnt7a // wingless-type MMTV integration site family, member 7A // 4q34	Wnt7a	NM_001100473	NM_001100473 // RefSeq // Rattus norvegicus wingless-type MMTV integration site family,	0.0412717	0.999952	-0.125775	-1.09109	XII * N down vs XII * D	0.00427844	0.270183	-0.189303	-1.14021	IO * N down vs IO * D	0.800682	0.903962	0.0011239	0.197763	0.00255231	0.00439095	0.445446	0.999916	0.0635285	0.0656513	0.000644903	14.971	0.147062	8.47274	0.166458	0.60862	0.00597856	0.176817	6.98363	7.17216	7.11373	7.06463	7.28664	7.22386	6.91182	6.798	6.87607	7.00419	7.33791	7.16201	7.14955	7.14515	7.20817	7.14195
18494	7368602	---		---	---	0.0413189	0.999952	-0.405388	-1.32444	XII * N down vs XII * D	0.290713	0.744769	-0.203328	-1.15135	IO * N down vs IO * D	0.194829	0.3773	0.0323822	0.514975	1.09641e-05	5.00967e-05	0.451487	0.999916	-0.20206	1.81327	0.185136	5.37604	0.548898	23.0152	4.69975	0.592369	0.0604814	1.83781	4.63474	3.84382	4.36255	5.08194	4.96838	5.19231	4.04841	3.77489	3.9237	4.75811	4.32959	4.81671	4.27509	4.35791	4.0968	4.84898
3118	7068184	ENSRNOT00000004448 // Nt5m // 5',3'-nucleotidase, mitochondrial // 10q22 // 287368 ///	Nt5m	ENSRNOT00000004448	ENSRNOT00000004448 // ENSEMBL // cdna:known chromosome:RGSC3.4:10:46174750:46201386:1 g	0.0413343	0.999952	0.131435	1.09538	XII * N up vs XII * D	0.0950438	0.570292	-0.106717	-1.07677	IO * N down vs IO * D	0.0125834	0.0415214	0.774847	0.946088	0.093398	0.111972	0.0118966	0.999916	0.238152	7.68076	0.0824498	0.0843186	0.000905125	2.7125	0.058235	7.82682	0.0840177	0.193223	6.31722	6.35754	6.37843	6.59573	6.14066	6.24016	6.4523	6.54879	6.43266	6.43046	6.48705	6.4671	6.43195	6.22262	6.36103	6.38203
16987	7337577	---		---	---	0.0416125	0.999952	0.352821	1.27706	XII * N up vs XII * D	0.74955	0.930826	-0.0527839	-1.03726	IO * N down vs IO * D	7.35997e-06	6.17963e-05	0.206335	0.712291	0.00119931	0.00225651	0.0932732	0.999916	0.405605	38.5572	2.99163	1.71874	0.133356	10.0023	1.55214	3.14098	0.243708	1.39661	7.92843	7.78362	7.91277	7.09353	8.12796	8.16143	8.35182	7.95235	8.30309	7.85986	8.40227	8.25528	8.92608	8.74008	9.11656	7.95589
12754	7255487	---		---	---	0.0416611	0.999952	-0.412941	-1.3314	XII * N down vs XII * D	0.352025	0.776166	0.182128	1.13456	IO * N up vs IO * D	0.621578	0.788597	0.40031	0.822021	4.69726e-05	0.000153021	0.0394215	0.999916	-0.595069	0.252259	0.0268255	0.74213	0.0789191	18.2363	3.87855	4.93281	0.524562	1.91414	3.88902	4.24268	4.09257	5.06172	3.9935	4.77338	3.63766	3.70524	3.52525	4.5716	4.30531	3.83019	4.2538	3.73533	3.48545	4.41486
5157	7100644	---		---	---	0.0418678	0.999952	-0.173771	-1.128	XII * N down vs XII * D	0.294467	0.745787	-0.0867221	-1.06195	IO * N down vs IO * D	0.991036	0.996336	0.0331024	0.515222	1.45242e-07	2.94353e-06	0.450601	0.999916	-0.0870489	0.000129784	2.44955e-06	5.32586	0.10052	42.7619	1.61418	0.594731	0.0112249	0.339732	5.1055	4.84766	4.97687	5.64648	5.43656	5.21958	4.86211	4.76057	4.78478	5.50915	5.11362	5.15979	4.59128	4.97858	4.94435	5.58659
6651	7131912	NM_017264 // Psme1 // proteasome (prosome, macropain) activator subunit 1 // 15p13 // 2	Psme1	NM_017264	NM_017264 // RefSeq // Rattus norvegicus proteasome (prosome, macropain) activator subu	0.0419276	0.999952	-0.190115	-1.14085	XII * N down vs XII * D	0.00940612	0.320168	-0.255485	-1.19374	IO * N down vs IO * D	1.19101e-08	2.39028e-07	0.00201499	0.271344	6.00008e-08	1.8204e-06	0.603155	0.999916	0.06537	96.3182	2.1774	13.0114	0.294139	48.1044	2.17493	0.280018	0.00633018	0.406914	6.98683	7.24393	7.27814	7.05311	7.9661	7.81013	7.18235	7.01796	6.65588	7.09975	7.6855	7.55612	7.7031	7.79788	7.95408	7.78671
9546	7197221	ENSRNOT00000063783 // Prkab2 // protein kinase, AMP-activated, beta 2 non-catalytic sub	Prkab2	ENSRNOT00000063783	ENSRNOT00000063783 // ENSEMBL // cdna:known chromosome:RGSC3.4:2:192498430:192510615:1	0.0420945	0.999952	0.214929	1.16065	XII * N up vs XII * D	0.0489639	0.479579	0.210008	1.15669	IO * N up vs IO * D	6.6936e-14	1.44188e-11	0.00704519	0.377242	2.53344e-05	9.40557e-05	0.972303	0.999916	0.00492091	417.212	12.0764	9.24129	0.267493	20.1703	1.16768	0.00123942	3.58756e-05	0.521018	8.25397	8.37037	8.54405	7.99076	7.82983	7.82054	8.59208	8.74053	8.61789	7.90626	8.01223	8.2301	7.00078	6.92306	6.73603	6.69327
8494	7174262	ENSRNOT00000027739 // Nrep // neuronal regeneration related protein // 18p12 // 338475	Nrep	ENSRNOT00000027739	ENSRNOT00000027739 // ENSEMBL // cdna:known chromosome:RGSC3.4:18:25842127:25868219:-1	0.042208	0.999952	0.452783	1.36868	XII * N up vs XII * D	0.601151	0.880197	-0.111557	-1.08039	IO * N down vs IO * D	3.5172e-12	3.20132e-10	0.261986	0.747949	2.76401e-05	0.000100744	0.0714915	0.999916	0.56434	262.576	33.7724	1.34104	0.172483	19.8894	5.11632	3.66807	0.471785	2.31515	7.87694	7.95213	8.01266	7.48728	7.38598	7.55077	8.47795	8.50499	8.54284	8.27496	7.38912	7.79258	10.91	10.813	11.078	10.0634
18467	7368257	---		---	---	0.0422313	0.999952	0.596812	1.51237	XII * N up vs XII * D	0.0140961	0.353154	0.751224	1.68322	IO * N up vs IO * D	0.525298	0.719116	0.00273047	0.28642	0.000325441	0.000746931	0.69566	0.999916	-0.154412	0.419632	0.0937952	12.0435	2.69194	12.9657	5.79614	0.15802	0.0353203	4.02332	6.51344	6.14675	6.46865	4.98237	6.28317	6.56435	7.40899	7.03328	7.00309	5.26612	6.84483	6.98329	6.78756	6.49508	6.63208	4.834
1217	7036402	NM_001108503 // Polr3e // polymerase (RNA) III (DNA directed) polypeptide E // 1q35 //	Polr3e	NM_001108503	NM_001108503 // RefSeq // Rattus norvegicus polymerase (RNA) III (DNA directed) polypep	0.0423042	0.999952	0.110839	1.07986	XII * N up vs XII * D	0.0247768	0.400623	0.125768	1.09109	IO * N up vs IO * D	0.133626	0.287527	0.00417476	0.321175	0.00899616	0.0133811	0.838446	0.999916	-0.0149288	2.46762	0.0190391	10.7485	0.0829311	6.19041	0.0955251	0.0427888	0.00033014	0.13888	6.64946	6.73495	6.70463	6.46914	6.51446	6.57725	6.75466	6.87834	6.77561	6.61283	6.64946	6.64401	6.69538	6.62262	6.38527	6.40129
6406	7126399	---		---	---	0.0423387	0.999952	-0.212129	-1.1584	XII * N down vs XII * D	0.457637	0.827752	-0.0746086	-1.05308	IO * N down vs IO * D	0.354084	0.566341	0.0525375	0.563354	3.35194e-07	4.89338e-06	0.332704	0.999916	-0.13752	0.90485	0.0255812	4.30811	0.121796	38.1687	2.15815	0.990952	0.0280155	0.508882	4.39734	4.42961	4.51239	5.16578	5.00507	4.86846	4.36791	4.22232	4.16022	4.82743	4.66285	4.86514	4.2671	4.27723	4.47698	4.99766
18921	7374846	NM_019308 // Gja6 // gap junction protein, alpha 6 // Xq21 // 54256	Gja6	NM_019308	NM_019308 // RefSeq // Rattus norvegicus gap junction protein, alpha 6 (Gja6), mRNA. //	0.0423497	0.999952	-0.306058	-1.23633	XII * N down vs XII * D	0.826898	0.954534	-0.0314683	-1.02205	IO * N down vs IO * D	0.63168	0.795426	0.107631	0.64596	0.398281	0.425239	0.185224	0.999916	-0.27459	0.237809	0.0139969	2.86731	0.168763	0.969327	0.114105	1.8977	0.111695	1.05944	4.83184	5.17237	4.46655	4.85382	4.70349	4.18888	4.42952	4.41234	4.70749	4.27867	4.20155	4.35103	4.46769	4.51632	4.42663	4.67891
6535	7129242	---		---	---	0.0423926	0.999952	0.236201	1.17789	XII * N up vs XII * D	0.318132	0.758481	0.112405	1.08103	IO * N up vs IO * D	0.609467	0.780947	0.0360456	0.526217	0.0681056	0.0839013	0.431575	0.999916	0.123796	0.270299	0.00947996	5.13299	0.180025	3.13078	0.219607	0.647309	0.0227025	0.631299	4.47791	4.415	4.67464	4.68613	4.84711	4.67771	4.63264	5.21905	4.69652	4.81709	4.6998	5.13061	4.5419	4.35846	4.58267	5.06035
10619	7220352	NM_001009176 // Trim10 // tripartite motif-containing 10 // 20p12 // 294210 /// ENSRNOT	Trim10	NM_001009176	NM_001009176 // RefSeq // Rattus norvegicus tripartite motif-containing 10 (Trim10), mR	0.0424088	0.999952	-0.2474	-1.18707	XII * N down vs XII * D	0.959133	0.990081	-0.00595852	-1.00414	IO * N down vs IO * D	0.367733	0.579991	0.133382	0.663135	1.18876e-05	5.31272e-05	0.15147	0.999916	-0.241441	0.853683	0.0328527	2.47092	0.0950897	22.7288	1.74937	2.24394	0.0863548	0.692703	4.55509	4.5628	4.62768	4.95878	4.87414	4.85609	4.45817	4.21503	4.36464	4.8871	4.53051	4.49474	4.03419	4.41963	4.55828	5.26592
11830	7240232	NM_001033927 // Ola1 // Obg-like ATPase 1 // 3q22 // 296488 /// ENSRNOT00000026040 // O	Ola1	NM_001033927	NM_001033927 // RefSeq // Rattus norvegicus Obg-like ATPase 1 (Ola1), mRNA. // chr3 //	0.0424243	0.999952	-0.104068	-1.0748	XII * N down vs XII * D	0.220363	0.698591	0.0612529	1.04337	IO * N up vs IO * D	6.17415e-06	5.31048e-05	0.535685	0.875487	9.68612e-06	4.57231e-05	0.0253541	0.999916	-0.165321	39.6476	0.270023	0.398727	0.00271556	23.4591	0.31954	5.94477	0.0404873	0.12259	9.13293	9.08612	9.08094	8.96382	9.17766	9.25875	9.01705	9.09068	9.02004	8.65829	9.13015	9.1596	8.83495	8.82527	8.99033	8.47605
1473	7039656	---		---	---	0.042481	0.999952	-0.250226	-1.18939	XII * N down vs XII * D	0.161806	0.649934	-0.169285	-1.1245	IO * N down vs IO * D	0.489001	0.691119	0.0191799	0.462025	0.00154602	0.00282123	0.625678	0.999916	-0.0809407	0.498959	0.0196582	6.61713	0.260705	9.47362	0.746493	0.246329	0.00970501	0.709174	4.00458	4.53395	4.06169	4.81452	4.34992	4.1974	3.93375	4.04921	3.86622	4.59913	3.86086	4.15153	3.93929	4.11268	4.24217	4.43402
18654	7370422	NM_001134984 // Tmem146 // transmembrane protein 146 // --- // 680264 /// BC169121 // T	Tmem146	NM_001134984	NM_001134984 // RefSeq // Rattus norvegicus transmembrane protein 146 (Tmem146), mRNA.	0.0426389	0.999952	-0.0930577	-1.06663	XII * N down vs XII * D	0.402633	0.804225	0.0370187	1.02599	IO * N up vs IO * D	0.435249	0.643988	0.368119	0.803867	2.15853e-05	8.29647e-05	0.0460397	0.999916	-0.130076	0.636871	0.00347628	0.852277	0.00465204	20.694	0.225911	4.59194	0.0250645	0.0982506	4.10868	4.0934	4.015	4.28273	4.14461	4.21653	4.03295	3.95899	3.90768	4.18009	4.12457	4.09832	3.93536	3.95427	3.83109	4.23169
10353	7216317	NM_212493 // Olr1750 // olfactory receptor 1750 // 20p12 // 294204 /// ENSRNOT000000685	Olr1750	NM_212493	NM_212493 // RefSeq // Rattus norvegicus olfactory receptor 1750 (Olr1750), mRNA. // ch	0.0426523	0.999952	0.361944	1.28516	XII * N up vs XII * D	0.00381383	0.257973	-0.557641	-1.47186	IO * N down vs IO * D	0.337711	0.55053	0.418059	0.829316	0.000119971	0.000327128	0.00106195	0.999916	0.919585	0.970096	0.0801161	0.686951	0.0567323	15.5415	2.56701	15.1685	1.2527	1.48654	3.794	3.60277	3.6278	4.34332	3.878	4.00025	3.54645	4.21458	4.14238	4.65967	4.6238	4.23092	3.58611	4.29844	3.28283	5.06136
11174	7229811	NM_001000620 // Olr726 // olfactory receptor 726 // 3q24 // 404812 /// ENSRNOT000000499	Olr726	NM_001000620	NM_001000620 // RefSeq // Rattus norvegicus olfactory receptor 726 (Olr726), mRNA. // c	0.0427507	0.999952	-0.371475	-1.29367	XII * N down vs XII * D	0.686832	0.911841	-0.0706827	-1.05021	IO * N down vs IO * D	0.324373	0.536434	0.0848576	0.615894	0.000108364	0.000300724	0.230687	0.999916	-0.300792	1.02666	0.089406	3.32563	0.289612	15.8205	2.75545	1.53905	0.134028	1.56752	6.13446	6.05328	6.06767	6.8504	6.444	6.49059	5.72555	5.74438	5.70661	6.19256	5.88663	6.55583	5.67028	5.80719	5.64213	7.05662
13833	7276488	---		---	---	0.0428487	0.999952	-0.182624	-1.13495	XII * N down vs XII * D	0.183015	0.675505	-0.11751	-1.08486	IO * N down vs IO * D	0.640029	0.800068	0.0215498	0.470353	0.0143266	0.0203376	0.591786	0.999916	-0.0651135	0.226264	0.00476733	6.33337	0.133443	5.42499	0.228606	0.29809	0.00628068	0.379255	4.05259	4.03573	4.13898	4.16503	4.07518	3.93188	3.71096	3.92212	4.00193	4.04748	3.78066	3.84049	3.76523	3.85173	4.00778	4.28858
2908	7065265	---		---	ENSRNOT00000033919 // ENSEMBL // cdna:known chromosome:RGSC3.4:10:11796669:11816241:1 g	0.0428573	0.999952	-0.0915163	-1.06549	XII * N down vs XII * D	0.867418	0.965252	-0.00720086	-1.005	IO * N down vs IO * D	0.531515	0.722952	0.115931	0.651844	0.000777826	0.00155798	0.175369	0.999916	-0.0843154	0.407029	0.0021538	2.72815	0.014436	10.9388	0.115766	1.9902	0.0105312	0.0952472	5.78779	5.6717	5.72991	5.8731	5.67427	5.6927	5.60424	5.48127	5.6326	5.77015	5.7068	5.68531	5.67059	5.63968	5.61279	5.96855
8669	7178786	NM_001014014 // Nip30 // NEFA-interacting nuclear protein NIP30 // 19p12 // 307652 ///	Nip30	NM_001014014	NM_001014014 // RefSeq // Rattus norvegicus NEFA-interacting nuclear protein NIP30 (Nip	0.0429794	0.999952	0.140618	1.10238	XII * N up vs XII * D	0.159768	0.648539	0.0958812	1.06872	IO * N up vs IO * D	0.0328937	0.0930963	0.0191305	0.462025	0.000723784	0.00146395	0.632251	0.999916	0.0447368	5.34027	0.0668039	6.62345	0.0828559	11.099	0.277686	0.237008	0.00296484	0.22517	7.82321	8.07164	7.97762	7.86194	7.91369	8.1308	8.05888	8.11254	8.11012	7.84545	8.351	8.14463	8.21868	8.14817	8.16587	7.92443
19366	7384509	ENSRNOT00000051319 // Atp11c-ps1 // ATPase, class VI, type 11C, pseudogene 1 // Xq36 //	Atp11c-ps1	ENSRNOT00000051319	ENSRNOT00000051319 // ENSEMBL // cdna:known chromosome:RGSC3.4:X:145746444:145850232:-1	0.0430555	0.999952	0.220821	1.1654	XII * N up vs XII * D	0.0681435	0.528721	0.19932	1.14816	IO * N up vs IO * D	2.31433e-12	2.32476e-10	0.00933626	0.402334	0.00214485	0.00376746	0.88326	0.999916	0.021501	275.887	8.51771	8.46957	0.261489	8.81369	0.544227	0.0221819	0.000684842	0.555731	6.84401	6.79043	6.93805	6.15684	6.83893	6.85437	6.97815	7.21731	7.23754	6.50982	7.03017	6.77457	5.81135	5.60898	5.65523	5.26466
3210	7069255	NM_001145538 // LOC687707 // hypothetical protein LOC687707 // --- // 687707 /// ENSRNO	LOC687707	NM_001145538	NM_001145538 // RefSeq // Rattus norvegicus hypothetical protein LOC687707 (LOC687707),	0.0431914	0.999952	-0.2425	-1.18304	XII * N down vs XII * D	0.708572	0.919	0.0428668	1.03016	IO * N up vs IO * D	0.775165	0.887588	0.224365	0.724006	1.82138e-05	7.29556e-05	0.0888621	0.999916	-0.285367	0.0840736	0.00313493	1.58329	0.0590376	21.2597	1.58546	3.23521	0.120634	0.671182	6.35139	6.25598	6.13896	7.01174	6.51233	6.36771	6.06837	6.01123	5.99352	6.69198	6.17832	6.23969	5.75904	6.05962	6.16489	6.67803
9786	7202670	NM_013134 // Hmgcr // 3-hydroxy-3-methylglutaryl-CoA reductase // 2q12 // 25675 /// ENS	Hmgcr	NM_013134	NM_013134 // RefSeq // Rattus norvegicus 3-hydroxy-3-methylglutaryl-CoA reductase (Hmgc	0.0432903	0.999952	-0.107083	-1.07705	XII * N down vs XII * D	0.00490874	0.278331	0.159838	1.11716	IO * N up vs IO * D	9.89688e-11	4.47251e-09	0.461415	0.849038	0.00101326	0.00195659	0.00128837	0.999916	-0.266921	175.949	1.28066	0.566419	0.00412274	10.3615	0.150835	14.5005	0.105543	0.131015	7.97999	8.0844	8.06061	7.98438	8.01518	8.05002	7.96716	8.02834	8.14336	7.62169	7.98406	7.78747	8.44059	8.45469	8.26326	8.23479
967	7033243	---		---	---	0.0433693	0.999952	-0.174396	-1.12849	XII * N down vs XII * D	0.747338	0.929892	0.0265819	1.0186	IO * N up vs IO * D	0.375561	0.588316	0.211932	0.716929	9.17413e-06	4.39809e-05	0.0954299	0.999916	-0.200978	0.825575	0.0159515	1.67514	0.0323665	23.6556	0.914134	3.09681	0.0598358	0.347791	5.41079	5.0923	5.15746	5.36748	4.92921	5.092	5.26135	4.94495	5.08128	5.35358	4.5395	4.82221	4.93289	5.24798	5.00798	5.28028
12336	7247852	NM_001106543 // Ncoa5 // nuclear receptor coactivator 5 // 3q42 // 296372 /// ENSRNOT00	Ncoa5	NM_001106543	NM_001106543 // RefSeq // Rattus norvegicus nuclear receptor coactivator 5 (Ncoa5), mRN	0.0435096	0.999952	-0.124209	-1.08991	XII * N down vs XII * D	0.103031	0.581503	-0.0994747	-1.07138	IO * N down vs IO * D	4.17695e-05	0.000282352	0.0132315	0.436317	0.014374	0.020399	0.764722	0.999916	-0.0247343	28.8623	0.283309	7.55096	0.0741193	5.41969	0.106398	0.0923286	0.000906286	0.176686	6.46749	6.52258	6.72221	6.31387	6.35379	6.42428	6.47715	6.42593	6.4333	6.39818	6.12629	6.19811	6.70206	6.74327	6.71226	6.49219
17627	7349751	ENSRNOT00000015851 // RGD1564338 // similar to aminoacylase 1 // Xq21 // 367772 /// ENS	RGD1564338	ENSRNOT00000015851	ENSRNOT00000015851 // ENSEMBL // cdna:known chromosome:RGSC3.4:8:111576896:111581590:-1	0.043636	0.999952	-0.214697	-1.16046	XII * N down vs XII * D	0.574215	0.870335	-0.0573281	-1.04054	IO * N down vs IO * D	0.0527689	0.137649	0.0692539	0.599144	0.26139	0.288361	0.278397	0.999916	-0.157369	4.29876	0.126241	3.73268	0.109617	1.44692	0.084983	1.24922	0.0366858	0.528605	6.94914	7.15192	7.03404	6.9207	7.10895	7.22135	7.01529	6.72595	6.62029	6.6329	7.01529	7.08817	7.22656	7.42064	7.11362	7.17948
12638	7253730	---		---	---	0.0436825	0.999952	0.321675	1.24978	XII * N up vs XII * D	0.0156407	0.364971	-0.400722	-1.32017	IO * N down vs IO * D	0.544668	0.73317	0.712321	0.928547	0.0410457	0.0527129	0.00302916	0.999916	0.722397	0.38125	0.0251459	0.14034	0.00925628	3.83287	0.505604	11.7208	0.773061	1.18721	3.417	3.90205	3.70064	4.18698	3.52956	3.54394	4.19657	3.91017	3.5432	4.71158	3.91801	3.93071	3.95192	3.99325	4.20903	4.18845
15512	7311744	NM_001130989 // Ptges3 // prostaglandin E synthase 3 (cytosolic) // 7q11 // 362809 ///	Ptges3	NM_001130989	NM_001130989 // RefSeq // Rattus norvegicus prostaglandin E synthase 3 (cytosolic) (Ptg	0.0437316	0.999952	-0.12079	-1.08733	XII * N down vs XII * D	0.391265	0.797707	0.0495357	1.03493	IO * N up vs IO * D	0.323251	0.535555	0.380492	0.811864	8.37984e-06	4.11812e-05	0.0454783	0.999916	-0.170326	1.03156	0.00959862	0.808305	0.00752124	23.9858	0.446374	4.6186	0.0429759	0.167489	8.03002	7.97969	8.00239	8.27794	8.23703	8.23531	7.7218	7.87751	7.8912	8.14715	8.20909	8.19088	7.72067	7.99323	7.96033	8.11003
5305	7102976	---		---	ENSRNOT00000001562 // ENSEMBL // cdna:known chromosome:RGSC3.4:12:42788820:42824633:-1	0.0438453	0.999952	0.132185	1.09595	XII * N up vs XII * D	0.996289	0.9986	-0.000291193	-1.0002	IO * N down vs IO * D	0.000784872	0.0037115	0.145932	0.679499	5.22832e-05	0.000166439	0.144263	0.999916	0.132476	16.244	0.181232	2.30979	0.0257699	17.9141	0.39973	2.33023	0.025998	0.200823	8.61731	8.80412	8.79053	8.99047	8.27397	8.62627	8.92895	8.80751	8.9249	8.92951	8.60796	8.69694	8.70115	8.70664	8.66568	8.64076
9103	7187197	---		---	---	0.0438576	0.999952	-0.236548	-1.17817	XII * N down vs XII * D	0.11263	0.59354	0.184311	1.13627	IO * N up vs IO * D	0.717568	0.852737	0.740502	0.937225	0.000172543	0.000441189	0.0143507	0.999916	-0.420859	0.13502	0.00482468	0.113126	0.00404234	14.5703	1.04128	7.34285	0.262383	0.643196	4.09899	4.17406	4.08776	4.74381	4.14491	4.1809	4.3688	3.52343	3.85019	4.26687	3.99166	4.0102	3.68354	3.79388	3.97031	4.36878
12448	7250552	---		---	GENSCAN00000040180 // ENSEMBL // cdna:genscan chromosome:RGSC3.4:4:25247410:25255850:1	0.0438974	0.999952	-0.113281	-1.08169	XII * N down vs XII * D	0.0114212	0.33651	-0.149085	-1.10887	IO * N down vs IO * D	0.564473	0.748525	0.00240926	0.279296	2.37041e-05	8.91469e-05	0.636116	0.999916	0.0358039	0.344607	0.00282522	12.438	0.101971	20.3867	0.334276	0.231631	0.001899	0.147571	3.44002	3.4635	3.55449	3.77977	3.73055	3.64432	3.39116	3.39763	3.37302	3.64822	3.55257	3.57036	3.46302	3.50861	3.47144	4.00603
1492	7039828	NM_001108927 // Osbp // oxysterol binding protein // 1q43 // 365410 /// ENSRNOT00000065	Osbp	NM_001108927	NM_001108927 // RefSeq // Rattus norvegicus oxysterol binding protein (Osbp), mRNA. //	0.0438994	0.999952	0.102566	1.07368	XII * N up vs XII * D	0.0328707	0.434617	0.110764	1.0798	IO * N up vs IO * D	0.160758	0.329064	0.00533398	0.350542	0.539187	0.563455	0.904484	0.999916	-0.00819752	2.13985	0.0143819	10.0307	0.0674163	0.639384	0.00859455	0.0148111	9.95447e-05	0.120977	7.22469	7.3407	7.41467	7.34885	7.16888	7.37728	7.40363	7.34073	7.47466	7.37445	7.39488	7.50211	7.3407	7.32238	7.23469	7.29142
5755	7112567	---		---	---	0.0439064	0.999952	0.1597	1.11705	XII * N up vs XII * D	0.699541	0.915505	0.0292641	1.02049	IO * N up vs IO * D	0.532161	0.723543	0.0883702	0.620331	1.68698e-05	6.87381e-05	0.229585	0.999916	0.130436	0.405734	0.00661159	3.24605	0.0528957	21.5185	0.701305	1.54664	0.0252032	0.293317	5.31925	5.24357	5.287	5.65596	5.65549	5.68155	5.48094	5.26233	5.48911	6.05991	5.8167	5.69203	5.3328	5.38228	5.56154	5.67145
1815	7046656	NM_001013145 // Ccr6 // chemokine (C-C motif) receptor 6 // 1q11 // 308163 /// ENSRNOT0	Ccr6	NM_001013145	NM_001013145 // RefSeq // Rattus norvegicus chemokine (C-C motif) receptor 6 (Ccr6), mR	0.0440469	0.999952	-0.291136	-1.2236	XII * N down vs XII * D	0.745631	0.929634	-0.0448486	-1.03157	IO * N down vs IO * D	0.880915	0.943982	0.0961044	0.630162	0.00929015	0.0137661	0.214351	0.999916	-0.246287	0.0230896	0.00125231	3.08324	0.167225	6.13623	0.665621	1.65673	0.0898563	0.976266	5.25086	5.6773	5.56926	5.46426	5.74959	5.61146	4.96551	5.38285	5.12622	5.33839	5.42333	5.3396	5.22415	5.09714	5.14635	5.83966
17240	7342362	NM_022219 // Fut4 // fucosyltransferase 4 (alpha (1,3) fucosyltransferase, myeloid-spec	Fut4	NM_022219	NM_022219 // RefSeq // Rattus norvegicus fucosyltransferase 4 (alpha (1,3) fucosyltrans	0.0440827	0.999952	-0.22292	-1.16709	XII * N down vs XII * D	0.350776	0.775202	-0.0998762	-1.07168	IO * N down vs IO * D	0.246582	0.446065	0.0408788	0.538773	2.94519e-06	1.98019e-05	0.412108	0.999916	-0.123044	1.4344	0.0456282	4.85238	0.154354	28.0498	1.78453	0.705043	0.0224274	0.57258	5.70828	5.79022	5.79268	6.73901	6.07088	6.04602	5.61394	5.50441	5.60969	6.31127	5.74076	6.02951	5.3863	5.56383	5.7393	6.48888
10614	7220285	NM_053299 // Ubd // ubiquitin D // 20p12 // 29168 /// ENSRNOT00000000995 // Ubd // ubiq	Ubd	NM_053299	NM_053299 // RefSeq // Rattus norvegicus ubiquitin D (Ubd), mRNA. // chr20 // 100 // 10	0.0441099	0.999952	0.489721	1.40417	XII * N up vs XII * D	0.449762	0.823374	0.176994	1.13053	IO * N up vs IO * D	0.102589	0.233685	0.0530372	0.564652	0.0759267	0.0927472	0.344272	0.999916	0.312727	2.95821	0.454275	4.28798	0.65848	2.98514	0.916821	0.94342	0.144875	2.76415	5.03245	6.05566	5.34254	6.49394	5.70045	5.84966	6.04563	5.49886	5.83068	6.9848	6.46692	6.58614	5.33176	5.71361	5.78133	5.11093
17073	7339433	---		---	---	0.0443088	0.999952	-0.203072	-1.15115	XII * N down vs XII * D	0.917186	0.980798	-0.0100272	-1.00697	IO * N down vs IO * D	0.32852	0.54071	0.128243	0.659742	0.00215753	0.00378465	0.165809	0.999916	-0.193045	1.00872	0.0266918	2.54227	0.067271	8.80203	0.46582	2.08629	0.0552052	0.476297	4.82298	4.84015	4.98983	5.12155	5.24174	4.99243	4.87184	4.60092	4.73632	4.96984	4.73288	4.87843	4.52872	4.61767	4.75823	5.2624
12991	7259156	---		---	---	0.044417	0.999952	-0.15559	-1.11388	XII * N down vs XII * D	0.181398	0.67358	-0.101349	-1.07278	IO * N down vs IO * D	0.519089	0.714438	0.0219526	0.472117	0.0941804	0.112827	0.602999	0.999916	-0.0542413	0.432497	0.00672584	6.28867	0.0977963	2.70164	0.0840276	0.280261	0.0043584	0.279922	3.64436	3.43015	3.62928	3.53328	3.38042	3.51143	3.41066	3.3839	3.4088	3.52813	3.13407	3.32983	3.33019	3.67257	3.58566	3.66815
15752	7315869	NM_001109986 // Ddit3 // DNA-damage inducible transcript 3 // 7q22 // 29467 /// ENSRNOT	Ddit3	NM_001109986	NM_001109986 // RefSeq // Rattus norvegicus DNA-damage inducible transcript 3 (Ddit3),	0.044457	0.999952	-0.154452	-1.113	XII * N down vs XII * D	0.0675788	0.527034	-0.140773	-1.1025	IO * N down vs IO * D	8.4145e-06	6.95658e-05	0.00950399	0.403682	4.57988e-09	4.85662e-07	0.894526	0.999916	-0.0136793	37.7404	0.578597	8.42168	0.129113	67.0001	2.05435	0.0180812	0.000277203	0.275958	8.71933	8.85094	8.8287	8.71446	9.25389	9.41188	8.61773	8.77273	8.49533	8.40462	9.30026	9.26182	8.56372	8.56489	8.4835	8.30781
8398	7171845	---		---	---	0.0444685	0.999952	-0.296387	-1.22807	XII * N down vs XII * D	0.644997	0.89649	-0.0650866	-1.04615	IO * N down vs IO * D	0.0708294	0.174481	0.0805698	0.611262	5.97368e-05	0.000184973	0.251519	0.999916	-0.2313	3.68694	0.20817	3.42818	0.19356	17.5185	1.97825	1.40366	0.0792531	1.01631	4.29705	4.44244	4.16306	4.743	4.23261	4.55836	4.19856	3.83821	3.9203	4.46781	4.15035	4.08297	4.33546	4.14489	3.87386	5.32388
16686	7333363	NM_001001016 // Olr1174 // olfactory receptor 1174 // 8q13 // 405390 /// ENSRNOT0000004	Olr1174	NM_001001016	NM_001001016 // RefSeq // Rattus norvegicus olfactory receptor 1174 (Olr1174), mRNA. //	0.0445363	0.999952	-0.0962725	-1.06901	XII * N down vs XII * D	0.451611	0.824512	-0.0347284	-1.02436	IO * N down vs IO * D	0.754849	0.877454	0.0536283	0.566274	0.00107251	0.00205279	0.344823	0.999916	-0.0615441	0.100524	0.000599265	4.26445	0.0254221	10.2397	0.122086	0.941213	0.00561095	0.107305	3.11069	3.09676	3.04609	3.31226	3.06467	3.11155	3.09337	3.06371	3.00049	3.12572	2.8939	2.98719	3.1225	3.22798	2.97139	3.14587
2195	7053952	NM_001000540 // Olr12 // olfactory receptor 12 // 1q32 // 365302 /// ENSRNOT00000047063	Olr12	NM_001000540	NM_001000540 // RefSeq // Rattus norvegicus olfactory receptor 12 (Olr12), mRNA. // chr	0.044567	0.999952	-0.080471	-1.05736	XII * N down vs XII * D	0.176549	0.667059	0.0530781	1.03748	IO * N up vs IO * D	0.412381	0.623512	0.611779	0.90059	0.000733568	0.00148081	0.0214787	0.999916	-0.133549	0.704206	0.00293401	0.266793	0.00111157	11.0691	0.0922365	6.34136	0.0264207	0.0749954	3.2983	3.05969	3.26876	3.30073	3.14825	3.1432	3.05135	3.0378	3.18136	3.22968	3.10923	3.12669	3.06616	3.15717	3.04208	3.21834
3862	7078634	---		---	---	0.0446286	0.999952	-0.32997	-1.25699	XII * N down vs XII * D	0.946297	0.986761	-0.0105714	-1.00735	IO * N down vs IO * D	0.305999	0.517237	0.134884	0.665492	0.00124237	0.00232758	0.159288	0.999916	-0.319399	1.1101	0.0778169	2.45069	0.171792	9.92795	1.39188	2.15583	0.151122	1.26178	5.5107	5.48536	4.94302	6.11176	5.43515	5.68658	5.0496	4.66898	5.3297	5.86133	5.11894	5.16419	5.24128	5.04876	4.95488	6.15563
19220	7381090	ENSRNOT00000044103 // Piga // phosphatidylinositol glycan anchor biosynthesis, class A	Piga	ENSRNOT00000044103	ENSRNOT00000044103 // ENSEMBL // cdna:known chromosome:RGSC3.4:X:50798824:50812217:-1 g	0.0446338	0.999952	0.18231	1.1347	XII * N up vs XII * D	0.0089638	0.320168	0.250477	1.1896	IO * N up vs IO * D	7.55447e-08	1.16145e-06	0.00204344	0.271344	0.00439023	0.00709101	0.577609	0.999916	-0.0681675	75.3017	1.61143	12.9659	0.277467	7.45085	0.318891	0.321674	0.00688371	0.385194	5.80362	5.91441	6.04839	5.93285	5.81213	5.93016	6.27574	6.00608	6.37044	5.86563	6.06646	5.95107	6.58195	6.69433	6.52231	6.22301
988	7033518	NM_198767 // Pde8a // phosphodiesterase 8A // 1q31 // 308776 /// ENSRNOT00000025797 //	Pde8a	NM_198767	NM_198767 // RefSeq // Rattus norvegicus phosphodiesterase 8A (Pde8a), mRNA. // chr1 //	0.0446519	0.999952	0.197577	1.14677	XII * N up vs XII * D	0.0476009	0.476673	0.197044	1.14635	IO * N up vs IO * D	6.76098e-08	1.05877e-06	0.00721093	0.377833	0.000198681	0.000495014	0.996776	0.999916	0.000533458	76.4459	1.92176	9.17652	0.230687	14.2038	0.714131	1.67844e-05	4.21939e-07	0.452498	6.61833	6.63311	6.53179	6.37796	6.44462	6.36838	6.84951	6.71247	6.81791	6.57914	6.62467	6.57595	7.59255	7.2758	7.1993	6.78228
19374	7384777	NM_001191915 // Gpr50 // G protein-coupled receptor 50 // Xq37 // 117097 /// ENSRNOT000	Gpr50	NM_001191915	NM_001191915 // RefSeq // Rattus norvegicus G protein-coupled receptor 50 (Gpr50), mRNA	0.0447898	0.999952	-0.211972	-1.15827	XII * N down vs XII * D	0.420687	0.810502	0.0820021	1.05849	IO * N up vs IO * D	0.842208	0.9256	0.365039	0.801245	0.283374	0.310295	0.0499039	0.999916	-0.293974	0.0407902	0.00118199	0.863563	0.0250236	1.3536	0.078447	4.418	0.128021	0.521589	4.35176	4.10195	4.29766	4.21042	4.16598	4.61755	3.91193	4.04361	4.30427	4.11037	4.00877	4.09455	4.18934	4.05041	4.1497	4.4042
16623	7332188	NM_133556 // Atp5g2 // ATP synthase, H+ transporting, mitochondrial Fo complex, subunit	Atp5g2	NM_133556	NM_133556 // RefSeq // Rattus norvegicus ATP synthase, H+ transporting, mitochondrial F	0.0448677	0.999952	-0.0763329	-1.05433	XII * N down vs XII * D	0.953405	0.988178	-0.00212408	-1.00147	IO * N down vs IO * D	0.00703502	0.0250386	0.136847	0.668275	1.41608e-11	2.49577e-08	0.158071	0.999916	-0.0742088	9.24531	0.0347694	2.42466	0.00911855	135.437	1.01869	2.16919	0.00815781	0.0676936	11.8781	11.7648	11.8788	12.0787	12.303	12.3187	11.7946	11.8249	11.707	12.0314	12.1936	12.2128	11.8563	11.8962	11.8501	12.0631
19385	7385086	NM_022673 // Mecp2 // methyl CpG binding protein 2 // Xq37 // 29386 /// ENSRNOT00000065	Mecp2	NM_022673	NM_022673 // RefSeq // Rattus norvegicus methyl CpG binding protein 2 (Mecp2), mRNA. //	0.0448795	0.999952	0.247182	1.18689	XII * N up vs XII * D	0.0532624	0.489387	0.240145	1.18111	IO * N up vs IO * D	0.00157204	0.00681508	0.0079119	0.386368	0.628146	0.648414	0.966076	0.999916	0.00703659	13.8283	0.545389	8.92001	0.351807	0.477204	0.037642	0.00185979	7.33505e-05	0.709924	7.02163	7.06911	6.92582	6.62825	6.87662	7.23032	7.06591	7.25212	7.45787	7.44597	7.07257	6.94041	7.25552	7.36214	7.09583	7.28242
1986	7049812	NM_001014159 // Rbm42 // RNA binding motif protein 42 // 1q21 // 361545 /// ENSRNOT0000	Rbm42	NM_001014159	NM_001014159 // RefSeq // Rattus norvegicus RNA binding motif protein 42 (Rbm42), mRNA.	0.0449231	0.999952	-0.124071	-1.08981	XII * N down vs XII * D	0.638193	0.894042	0.0278778	1.01951	IO * N up vs IO * D	0.622783	0.789402	0.255604	0.743608	1.93345e-06	1.5078e-05	0.0800744	0.999916	-0.151949	0.250506	0.00249036	1.37882	0.0137073	29.8235	0.592968	3.44044	0.0342024	0.178943	6.2021	6.20121	6.32605	6.44774	6.58246	6.66785	6.0374	6.21285	6.10695	6.32714	6.4265	6.57213	6.11396	6.28759	6.08036	6.66119
450	6616456	---		---	--- // --- // neg_control // --- // --- // --- // --- // --- // ---	0.0449629	0.999952	-0.196266	-1.14573	XII * N down vs XII * D	0.018089	0.37379	-0.239795	-1.18082	IO * N down vs IO * D	0.146533	0.30735	0.00345412	0.298951	0.492879	0.5185	0.740879	0.999916	0.043529	2.3025	0.0573024	11.3184	0.281681	0.736043	0.0366359	0.112784	0.00280687	0.447967	2.94988	3.23163	2.86855	3.49562	3.28186	3.10754	2.94988	2.86634	3.05192	3.01115	2.96387	2.91432	3.20078	3.25267	3.22512	3.17321
11169	7229789	NM_001001378 // Olr684 // olfactory receptor 684 // 3q24 // 295890 /// ENSRNOT000000420	Olr684	NM_001001378	NM_001001378 // RefSeq // Rattus norvegicus olfactory receptor 684 (Olr684), mRNA. // c	0.0450159	0.999952	0.248894	1.1883	XII * N up vs XII * D	0.267195	0.730668	-0.133945	-1.09729	IO * N down vs IO * D	0.446012	0.653085	0.493405	0.856637	0.0819697	0.0994211	0.0317412	0.999916	0.382839	0.607082	0.0243108	0.488786	0.0195736	2.88359	0.230949	5.42179	0.217117	0.720816	2.97875	2.86894	3.01691	3.09336	3.23514	3.11699	3.37418	3.38719	3.34008	3.37432	3.35499	2.9727	2.85891	3.08127	2.97935	3.36496
8145	7166378	ENSRNOT00000036821 // Tubal3 // tubulin, alpha-like 3 // 17q12.3 // 291287 /// NM_00110	Tubal3	ENSRNOT00000036821	ENSRNOT00000036821 // ENSEMBL // cdna:known chromosome:RGSC3.4:17:77496632:77505317:-1	0.0450244	0.999952	-0.130549	-1.09471	XII * N down vs XII * D	0.132577	0.620043	-0.0966669	-1.0693	IO * N down vs IO * D	0.955698	0.979596	0.016827	0.4451	0.0343566	0.0448442	0.699033	0.999916	-0.0338821	0.00317335	3.49642e-05	6.94116	0.0764783	4.08905	0.090107	0.154343	0.00170057	0.198326	3.45708	3.58891	3.56943	3.68739	3.55777	3.80669	3.50076	3.49131	3.54686	3.485	3.44358	3.41647	3.39497	3.47953	3.47899	3.83735
18678	7370462	---		---	---	0.0450592	0.999952	-0.481455	-1.39615	XII * N down vs XII * D	0.434925	0.814439	-0.180754	-1.13348	IO * N down vs IO * D	0.563271	0.747391	0.0519193	0.561393	0.0296734	0.0392146	0.357044	0.999916	-0.300701	0.346759	0.0519827	4.33333	0.64961	4.30391	1.2904	0.893515	0.133947	2.69838	5.57921	4.92564	5.48792	4.92429	5.43208	4.90996	4.5591	4.8646	4.45022	4.22879	5.01327	5.25438	4.74831	5.37201	4.79399	4.3568
3837	7078129	BC099136 // Rasd1 // RAS, dexamethasone-induced 1 // 10q22 // 64455	Rasd1	BC099136	BC099136 // GenBank // Rattus norvegicus RAS, dexamethasone-induced 1, mRNA (cDNA clone	0.0450977	0.999952	0.344419	1.26964	XII * N up vs XII * D	0.204452	0.686517	0.213237	1.15929	IO * N up vs IO * D	0.00134147	0.00593499	0.0247443	0.484563	0.00167168	0.00302352	0.571528	0.999916	0.131182	14.3628	1.10232	6.00242	0.460676	9.31391	1.42966	0.332158	0.0254926	1.38147	5.03979	5.42965	5.04909	5.26938	5.92706	5.87399	5.97605	5.45176	5.24792	5.98326	5.82711	6.16937	5.21697	4.77756	4.5054	5.28765
15452	7310442	---		---	---	0.0451748	0.999952	-0.366752	-1.28945	XII * N down vs XII * D	0.227106	0.702106	0.215742	1.1613	IO * N up vs IO * D	0.00070813	0.00339983	0.541232	0.877157	0.561359	0.584608	0.0272971	0.999916	-0.582494	16.6188	1.44739	0.38787	0.033781	0.596319	0.103871	5.77109	0.502626	1.56769	5.94139	5.89118	6.2568	5.88252	5.96093	6.15309	5.79892	5.51997	4.85569	6.16475	5.78737	5.7587	6.27948	6.23363	6.42933	6.00127
4443	7087805	NM_001079938 // Bbx // bobby sox homolog (Drosophila) // 11q21 // 303970 /// ENSRNOT000	Bbx	NM_001079938	NM_001079938 // RefSeq // Rattus norvegicus bobby sox homolog (Drosophila) (Bbx), mRNA.	0.0451776	0.999952	0.0862569	1.06161	XII * N up vs XII * D	0.295939	0.746333	0.043677	1.03074	IO * N up vs IO * D	1.11412e-06	1.20937e-05	0.0351275	0.520257	0.00142707	0.00262816	0.464919	0.999916	0.0425799	51.4774	0.248005	5.19116	0.0250097	9.63868	0.0928732	0.557478	0.00268578	0.0867192	6.22328	6.07928	6.1033	5.93158	6.16984	6.12947	6.1718	6.13066	6.25275	6.03359	6.31274	6.25275	6.40869	6.36732	6.25275	6.22314
7460	7149859	---		---	---	0.0454104	0.999952	-0.336207	-1.26243	XII * N down vs XII * D	0.419414	0.809759	-0.130849	-1.09494	IO * N down vs IO * D	0.293169	0.503247	0.0502228	0.560781	4.37171e-06	2.60462e-05	0.368341	0.999916	-0.205358	1.17256	0.0860309	4.40434	0.323147	26.4589	3.88259	0.851471	0.0624725	1.32066	5.54788	5.27566	5.23358	5.98997	5.45063	5.48105	4.70493	4.83126	4.64355	6.04788	5.02903	5.70488	4.72477	5.1372	5.05164	6.30028
18101	7359805	---		---	---	0.0456318	0.999952	-0.402852	-1.32212	XII * N down vs XII * D	0.733986	0.927566	0.0655588	1.04649	IO * N up vs IO * D	0.480017	0.683618	0.222562	0.724006	0.00412865	0.00671832	0.096346	0.999916	-0.468411	0.520208	0.0549247	1.5962	0.16853	7.56352	1.59715	3.0784	0.325024	1.90048	4.51577	4.92708	4.88415	5.44202	5.09126	5.24527	4.74715	4.5229	4.26718	4.91417	4.40072	4.83632	4.20613	4.53182	4.62061	5.80759
15818	7317529	---		---	GENSCAN00000008960 // ENSEMBL // cdna:genscan chromosome:RGSC3.4:7:100367837:100386244:	0.0457095	0.999952	-0.22853	-1.17164	XII * N down vs XII * D	0.841184	0.957765	0.0219144	1.01531	IO * N up vs IO * D	0.447985	0.654984	0.189467	0.707472	0.323341	0.350574	0.115664	0.999916	-0.250444	0.601747	0.020462	1.85975	0.0632393	1.20292	0.0818091	2.73244	0.0929146	0.612077	3.42604	3.626	3.47738	3.86885	3.54178	3.48076	3.26377	3.287	3.37792	3.49304	3.36374	3.26417	3.61337	3.40258	3.35366	3.58953
2940	7065661	NM_031568 // Clcn7 // chloride channel 7 // 10q12 // 29233 /// ENSRNOT00000023615 // Cl	Clcn7	NM_031568	NM_031568 // RefSeq // Rattus norvegicus chloride channel 7 (Clcn7), mRNA. // chr10 //	0.0457208	0.999952	0.129123	1.09363	XII * N up vs XII * D	0.628708	0.892193	0.0299641	1.02099	IO * N up vs IO * D	0.0212589	0.0643893	0.0795613	0.609814	0.000238153	0.000575695	0.261891	0.999916	0.0991589	6.36625	0.0691183	3.45323	0.0374917	13.7412	0.298377	1.34159	0.0145657	0.195426	6.53322	6.85905	6.88558	6.67439	6.49321	6.52091	7.05171	6.89879	6.83998	6.73963	6.54512	6.66587	6.8453	6.67601	6.6886	6.44723
13557	7270259	NM_023999 // Tas2r105 // taste receptor, type 2, member 105 // 4q42 // 78985 /// ENSRNO	Tas2r105	NM_023999	NM_023999 // RefSeq // Rattus norvegicus taste receptor, type 2, member 105 (Tas2r105),	0.0457714	0.999952	-0.142604	-1.1039	XII * N down vs XII * D	0.89446	0.973518	-0.00905346	-1.0063	IO * N down vs IO * D	0.968517	0.985664	0.126201	0.659067	0.345828	0.373014	0.17496	0.999916	-0.133551	0.0016017	2.12211e-05	2.57159	0.0340713	1.12699	0.0298633	1.99418	0.0264212	0.238485	3.69799	3.94766	3.63907	3.84655	3.70248	3.7215	3.57469	3.37212	3.75707	3.75646	3.57802	3.66126	3.58927	3.58808	3.6532	3.68995
16373	7328556	NR_031841 // Mir30b // microRNA mir-30b // --- // 100314231 /// NR_031842 // Mir30d //	Mir30b	NR_031841	NR_031841 // RefSeq // Rattus norvegicus microRNA mir-30b (Mir30b), microRNA. // chr7 /	0.0458454	0.999952	-0.424958	-1.34253	XII * N down vs XII * D	0.101905	0.579285	-0.345746	-1.27081	IO * N down vs IO * D	0.708655	0.846349	0.0136393	0.440709	0.615703	0.636552	0.781944	0.999916	-0.0792121	0.144126	0.0169703	7.4729	0.879908	0.498297	0.117345	0.0789391	0.0092948	2.11944	6.31156	6.24847	6.57319	5.9456	6.62542	6.39055	6.23307	5.58516	6.40917	5.73554	5.77794	5.80418	6.34104	6.36764	6.02535	5.98357
16214	7324010	---		---	---	0.0459445	0.999952	0.34906	1.27373	XII * N up vs XII * D	0.807941	0.949211	-0.0406663	-1.02859	IO * N down vs IO * D	0.0162023	0.0514518	0.199795	0.709026	0.336529	0.363693	0.109824	0.999916	0.389726	7.03588	0.559524	1.77163	0.140888	1.1577	0.184132	2.82932	0.225	1.43144	6.25801	5.63775	6.65881	6.04333	5.86695	6.22125	6.53716	6.43721	6.90068	6.27434	6.36381	6.26726	5.92063	6.05492	5.9987	6.12906
14720	7293820	NM_001106699 // B3galt6 // UDP-Gal:betaGal beta 1,3-galactosyltransferase, polypeptide	B3galt6	NM_001106699	NM_001106699 // RefSeq // Rattus norvegicus UDP-Gal:betaGal beta 1,3-galactosyltransfer	0.0460523	0.999952	-0.299871	-1.23103	XII * N down vs XII * D	0.391358	0.797707	-0.124451	-1.09009	IO * N down vs IO * D	0.454905	0.661222	0.0471681	0.557288	0.857916	0.865866	0.390027	0.999916	-0.17542	0.583331	0.034274	4.53946	0.266719	0.154561	0.0181626	0.775836	0.0455847	1.0576	4.55793	4.82896	5.10413	4.68951	5.12159	4.62787	4.53956	4.4656	4.71047	4.3061	4.40105	4.70798	4.87426	4.62636	4.52498	4.97687
16402	7329050	NM_001011993 // Pycrl // pyrroline-5-carboxylate reductase-like // 7q34 // 300035 /// E	Pycrl	NM_001011993	NM_001011993 // RefSeq // Rattus norvegicus pyrroline-5-carboxylate reductase-like (Pyc	0.0461365	0.999952	-0.150008	-1.10958	XII * N down vs XII * D	0.705173	0.917371	0.0272602	1.01908	IO * N up vs IO * D	4.68909e-06	4.16816e-05	0.233965	0.729062	0.000302715	0.000702422	0.0922059	0.999916	-0.177268	41.399	0.609218	1.51671	0.0223196	13.1431	0.386822	3.16329	0.0465503	0.264884	8.84404	8.76331	8.80632	8.63214	8.53087	8.59051	8.53501	8.90568	8.53834	8.4318	8.40304	8.45327	8.59317	8.55305	8.2151	8.35658
3322	7070468	---		---	---	0.0463593	0.999952	-0.332487	-1.25918	XII * N down vs XII * D	0.286197	0.742672	-0.172954	-1.12736	IO * N down vs IO * D	0.446771	0.6539	0.0346387	0.518564	2.0311e-05	7.90776e-05	0.479973	0.999916	-0.159533	0.605025	0.0438399	5.22285	0.378446	20.8955	3.02816	0.520314	0.0377018	1.30427	4.46001	4.63792	4.70134	5.40291	4.70812	4.81548	4.37589	4.33671	4.04742	4.91197	4.66384	4.39503	4.14965	4.45376	4.19009	6.04038
18736	7371192	---		---	---	0.0464021	0.999952	-0.367828	-1.29041	XII * N down vs XII * D	0.077179	0.541743	-0.326395	-1.25388	IO * N down vs IO * D	2.47944e-06	2.42438e-05	0.0109397	0.415848	0.0118169	0.0170902	0.867445	0.999916	-0.0414331	45.6685	4.05176	8.04699	0.713938	5.73699	1.01799	0.0286641	0.00254311	1.59698	8.15239	7.42447	7.72939	8.12459	8.34643	8.18615	7.85778	7.52279	7.22215	7.83171	7.63346	7.68856	8.15509	8.59042	8.9456	8.66491
1327	7038189	NM_001000237 // Olr300 // olfactory receptor 300 // 1q41 // 293599	Olr300	NM_001000237	NM_001000237 // RefSeq // Rattus norvegicus olfactory receptor 300 (Olr300), mRNA. // c	0.0464972	0.999952	-0.37399	-1.29593	XII * N down vs XII * D	0.137774	0.624133	0.275112	1.21009	IO * N up vs IO * D	0.994092	0.997354	0.695903	0.925213	0.0305834	0.0403128	0.0178205	0.999916	-0.649102	5.63659e-05	5.17483e-06	0.157754	0.0144831	4.25934	0.782081	6.79845	0.62415	1.65254	3.58938	2.93219	3.30961	3.62833	4.40125	3.7004	3.16869	3.1664	3.35604	3.54365	3.04604	3.03639	3.17235	3.12817	3.37773	3.37118
1034	7034353	NM_001191629 // Ints4 // integrator complex subunit 4 // 1q32 // 308837 /// ENSRNOT0000	Ints4	NM_001191629	NM_001191629 // RefSeq // Rattus norvegicus integrator complex subunit 4 (Ints4), mRNA.	0.0465222	0.999952	0.154426	1.11298	XII * N up vs XII * D	0.442986	0.81972	0.0573782	1.04057	IO * N up vs IO * D	0.868738	0.93745	0.0541365	0.566379	3.05188e-06	2.03626e-05	0.357681	0.999916	0.0970478	0.028102	0.000439995	4.24445	0.0664556	27.9036	0.873775	0.891093	0.0139519	0.281827	6.77294	7.05908	6.9416	6.48243	6.77239	6.8761	7.06952	7.25108	7.10352	6.59082	6.89655	6.91961	7.13232	7.1524	6.91495	6.56948
8606	7176964	---		---	---	0.0466698	0.999952	-0.145263	-1.10593	XII * N down vs XII * D	0.495992	0.83832	-0.0478491	-1.03372	IO * N down vs IO * D	0.0130892	0.0429591	0.0613647	0.583209	2.49767e-05	9.30125e-05	0.32749	0.999916	-0.0974139	7.57884	0.105157	3.98152	0.0552438	20.2165	0.561009	1.01315	0.0140575	0.249751	4.79777	4.73261	4.87205	5.32318	4.67799	4.66439	4.63852	4.85976	4.62258	4.90284	4.55499	4.61773	4.89509	4.87734	4.96564	5.25921
8572	7176282	NM_057127 // Slc26a2 // solute carrier family 26 (sulfate transporter), member 2 // 18q	Slc26a2	NM_057127	NM_057127 // RefSeq // Rattus norvegicus solute carrier family 26 (sulfate transporter)	0.0466856	0.999952	0.216889	1.16222	XII * N up vs XII * D	0.447065	0.821788	-0.0799226	-1.05696	IO * N down vs IO * D	0.651382	0.807817	0.355789	0.797361	0.445124	0.471719	0.0548047	0.999916	0.296812	0.211133	0.00653166	0.898303	0.0277901	0.846914	0.0524007	4.21849	0.130504	0.556853	6.05021	6.03633	6.27187	6.11864	6.31797	6.26759	6.40652	6.53324	6.74438	6.41376	6.22022	6.04582	6.32667	6.37394	6.22511	6.11358
6992	7138949	NM_001009635 // Spryd7 // SPRY domain containing 7 // 15p12 // 290303 /// ENSRNOT000000	Spryd7	NM_001009635	NM_001009635 // RefSeq // Rattus norvegicus SPRY domain containing 7 (Spryd7), mRNA. //	0.0468851	0.999952	-0.104219	-1.07491	XII * N down vs XII * D	0.369442	0.784418	-0.0455284	-1.03206	IO * N down vs IO * D	0.0579624	0.148443	0.0450124	0.55306	1.91335e-07	3.44741e-06	0.409562	0.999916	-0.0586906	4.10055	0.0293502	4.64102	0.0332187	41.2007	0.589798	0.71291	0.00510274	0.128837	9.32856	9.26347	9.32087	9.62205	9.86275	9.62049	9.18487	9.36463	9.27758	9.31619	9.56931	9.68029	9.23666	9.36958	9.20589	9.46633
12447	7250551	NM_001100813 // Cldn12 // claudin 12 // 4q12 // 500000 /// ENSRNOT00000061199 // Cldn12	Cldn12	NM_001100813	NM_001100813 // RefSeq // Rattus norvegicus claudin 12 (Cldn12), mRNA. // chr4 // 100 /	0.0469761	0.999952	-0.176837	-1.1304	XII * N down vs XII * D	0.686334	0.911741	-0.0344576	-1.02417	IO * N down vs IO * D	3.49641e-06	3.24796e-05	0.0901835	0.621473	2.01292e-05	7.85518e-05	0.2432	0.999916	-0.142379	43.3278	0.893685	3.20641	0.066136	20.9254	0.863219	1.45592	0.03003	0.371271	7.49507	7.75505	7.74738	7.93719	8.13555	8.12346	7.38726	7.4615	7.63668	7.79878	7.92114	7.92733	7.92601	7.98976	8.12425	8.12915
14070	7280749	NM_198785 // Usp48 // ubiquitin specific peptidase 48 // 5q36 // 362636 /// ENSRNOT0000	Usp48	NM_198785	NM_198785 // RefSeq // Rattus norvegicus ubiquitin specific peptidase 48 (Usp48), mRNA.	0.0470836	0.999952	0.0981385	1.07039	XII * N up vs XII * D	0.36724	0.783808	0.0431175	1.03034	IO * N up vs IO * D	5.12197e-07	6.12582e-06	0.0448717	0.55306	4.7384e-09	4.86396e-07	0.412067	0.999916	0.055021	57.6397	0.366561	4.64784	0.0295581	66.7133	0.848531	0.705172	0.00448456	0.114472	7.91612	7.8421	7.86594	7.34112	7.84577	7.72185	7.97065	7.9486	7.92104	7.46742	7.90034	7.91369	7.68181	7.60718	7.63238	7.04465
2983	7066232	ENSRNOT00000009714 // Slit3 // slit homolog 3 (Drosophila) // 10q12 // 83467 /// NM_031	Slit3	ENSRNOT00000009714	ENSRNOT00000009714 // ENSEMBL // cdna:known chromosome:RGSC3.4:10:20380254:20576689:1 g	0.0471139	0.999952	0.11991	1.08667	XII * N up vs XII * D	0.0134286	0.349606	-0.156147	-1.11431	IO * N down vs IO * D	9.14121e-13	1.06759e-10	0.656265	0.914984	1.20895e-07	2.73169e-06	0.00287108	0.999916	0.276057	307.737	2.92262	0.204821	0.00194521	43.828	0.832481	11.8869	0.112892	0.170949	8.28028	8.22677	8.06039	8.10741	7.59161	7.70286	8.29002	8.25869	8.15007	8.14989	7.89988	7.94023	7.72972	7.39178	7.59521	7.44381
10084	7210809	NM_001107692 // Efna4 // ephrin A4 // 2q34 // 310643 /// ENSRNOT00000027935 // Efna4 //	Efna4	NM_001107692	NM_001107692 // RefSeq // Rattus norvegicus ephrin A4 (Efna4), mRNA. // chr2 // 100 //	0.0471453	0.999952	-0.238826	-1.18003	XII * N down vs XII * D	0.908098	0.976754	-0.0132858	-1.00925	IO * N down vs IO * D	0.0991291	0.227562	0.131371	0.662287	0.00409866	0.00667912	0.17441	0.999916	-0.22554	3.02372	0.113952	2.49844	0.0941564	7.57695	0.571091	1.99954	0.075355	0.67835	5.50307	5.62547	5.60254	6.14597	5.65914	5.6101	5.30159	5.18789	5.5879	5.71437	5.30176	5.61981	5.25621	5.70815	5.65747	6.02812
3400	7071616	XM_001081344 // Hoxb1 // homeo box B1 // 10q31 // 303491 /// ENSRNOT00000011416 // Hoxb	Hoxb1	XM_001081344	XM_001081344 // RefSeq // PREDICTED: Rattus norvegicus homeo box B1 (Hoxb1), mRNA. // c	0.0472564	0.999952	-0.138601	-1.10084	XII * N down vs XII * D	0.398066	0.802045	-0.057043	-1.04033	IO * N down vs IO * D	0.143597	0.302995	0.0488855	0.560308	0.000351134	0.000795354	0.39014	0.999916	-0.081558	2.33847	0.0297145	4.4623	0.0567017	12.7811	0.324814	0.775458	0.00985362	0.228723	5.95984	6.0338	6.01754	6.48934	6.27709	6.07206	5.78368	6.05589	5.8219	6.19608	6.15872	6.00181	6.03807	6.03046	6.20507	6.49521
19048	7377304	BC110055 // RGD1563084 // similar to FLJ20298 protein isoform a // Xq35 // 315912	RGD1563084	BC110055	BC110055 // GenBank // Rattus norvegicus cDNA clone IMAGE:7445102, partial cds. // chrX	0.0474302	0.999952	0.114592	1.08267	XII * N up vs XII * D	0.0540675	0.491423	-0.112375	-1.08101	IO * N down vs IO * D	0.939713	0.971638	0.977243	0.994471	0.204777	0.230306	0.00835621	0.999916	0.226967	0.00588193	5.11792e-05	0.000836657	7.27983e-06	1.73413	0.0301776	8.77031	0.0763112	0.15662	3.90398	4.16409	4.09098	4.02126	4.09098	4.02213	4.09098	4.36734	4.09098	4.09098	4.17038	4.17031	4.06775	4.28591	4.30942	4.06832
15215	7304464	NM_001106714 // Slc7a15 // solute carrier family 7 (cationic amino acid transporter, y+	Slc7a15	NM_001106714	NM_001106714 // RefSeq // Rattus norvegicus solute carrier family 7 (cationic amino aci	0.0476489	0.999952	-0.147279	-1.10748	XII * N down vs XII * D	0.139993	0.627396	-0.108324	-1.07798	IO * N down vs IO * D	0.167626	0.339294	0.0184034	0.458944	1.65638e-07	3.18573e-06	0.697456	0.999916	-0.0389547	2.06751	0.0297816	6.71884	0.0967822	42.0116	1.21032	0.156057	0.00224793	0.259283	4.65932	4.79803	4.44587	5.13647	4.85243	4.72906	4.30668	4.38183	4.57628	5.01576	4.74426	4.71269	4.23896	4.45711	4.57835	5.15803
15770	7316063	NM_001130550 // Pop1 // processing of precursor 1, ribonuclease P/MRP subunit (S. cerev	Pop1	NM_001130550	NM_001130550 // RefSeq // Rattus norvegicus processing of precursor 1, ribonuclease P/M	0.0476859	0.999952	0.109455	1.07882	XII * N up vs XII * D	0.0655752	0.522312	0.102252	1.07345	IO * N up vs IO * D	0.0681148	0.168932	0.00978969	0.407813	4.05598e-06	2.47382e-05	0.922809	0.999916	0.00720273	3.76652	0.0299772	8.34224	0.0663947	26.7555	0.425886	0.00965565	7.68479e-05	0.143259	5.45352	5.42929	5.31928	5.94798	5.49121	5.54286	5.62046	5.55591	5.51989	5.7574	5.76676	5.62046	5.42107	5.50681	5.44908	5.81418
10045	7210324	---		---	---	0.0477142	0.999952	-0.2631	-1.20005	XII * N down vs XII * D	0.142679	0.63141	-0.192191	-1.1425	IO * N down vs IO * D	0.270098	0.475602	0.0187286	0.462025	0.000214564	0.000527992	0.692125	0.999916	-0.0709091	1.29473	0.0595562	6.67566	0.307073	14.0063	1.28855	0.161929	0.00744856	0.82798	5.36375	4.63066	4.65265	5.38191	5.33861	5.10198	4.82381	4.66262	4.58127	5.20411	4.69808	4.92106	4.83742	5.22771	4.91338	5.51065
18652	7370418	NM_212517 // Ndufa11 // NADH dehydrogenase (ubiquinone) 1 alpha subcomplex 11 // 9q11 /	Ndufa11	NM_212517	NM_212517 // RefSeq // Rattus norvegicus NADH dehydrogenase (ubiquinone) 1 alpha subcom	0.0477836	0.999952	-0.0951298	-1.06816	XII * N down vs XII * D	0.127348	0.616179	0.072486	1.05153	IO * N up vs IO * D	0.0707283	0.174277	0.726515	0.933344	6.93318e-08	1.96251e-06	0.0169977	0.999916	-0.167616	3.68984	0.0222048	0.126218	0.000759557	47.1946	0.568017	6.91598	0.0416191	0.108321	6.01085	6.00557	6.03205	6.52745	6.41527	6.40099	5.91601	5.95239	6.01043	6.407	6.25592	6.27966	5.9731	6.01	6.07418	6.20642
8727	7179859	NM_001107163 // Zswim4 // zinc finger, SWIM-type containing 4 // 19q11 // 304655 /// EN	Zswim4	NM_001107163	NM_001107163 // RefSeq // Rattus norvegicus zinc finger, SWIM-type containing 4 (Zswim4	0.0478317	0.999952	-0.135316	-1.09833	XII * N down vs XII * D	0.259773	0.723728	-0.0750758	-1.05342	IO * N down vs IO * D	0.127403	0.276994	0.0322867	0.514756	9.98418e-06	4.67484e-05	0.514923	0.999916	-0.0602402	2.55426	0.0311156	5.38279	0.0655722	23.35	0.568891	0.441286	0.00537567	0.219273	5.5012	5.38576	5.39157	5.91392	5.50898	5.49783	5.43918	5.27951	5.17509	5.63547	5.34786	5.51026	5.44818	5.23407	5.37308	6.02563
12807	7256141	---		---	---	0.0479052	0.999952	-0.212418	-1.15863	XII * N down vs XII * D	0.145774	0.634539	-0.15405	-1.11269	IO * N down vs IO * D	0.0238101	0.0707008	0.0191387	0.462025	4.46365e-06	2.64003e-05	0.686734	0.999916	-0.0583683	6.09395	0.18307	6.62241	0.198946	26.377	1.5848	0.167998	0.00504688	0.540744	5.28016	5.15981	5.25199	5.28826	5.42047	5.56531	4.76173	4.9758	4.66042	5.43344	5.40681	5.4533	4.9238	5.10145	5.20502	5.95906
9344	7193416	NM_001107669 // Plk4 // polo-like kinase 4 // 2q26 // 310344 /// ENSRNOT00000065243 //	Plk4	NM_001107669	NM_001107669 // RefSeq // Rattus norvegicus polo-like kinase 4 (Plk4), mRNA. // chr2 //	0.0479163	0.999952	0.112808	1.08133	XII * N up vs XII * D	0.119705	0.602155	0.0879065	1.06283	IO * N up vs IO * D	0.484934	0.68769	0.0161564	0.441162	2.11852e-05	8.1849e-05	0.745766	0.999916	0.0249015	0.508495	0.00430875	7.04298	0.059679	20.7558	0.35175	0.108407	0.000918586	0.152524	5.04063	5.13909	5.08614	4.86053	5.13909	5.22161	5.13909	5.36658	5.2282	4.91623	5.30664	5.20721	5.18622	5.08108	5.10915	4.81065
11969	7241424	NM_001000633 // Olr670 // olfactory receptor 670 // 3q24 // 404826 /// ENSRNOT000000508	Olr670	NM_001000633	NM_001000633 // RefSeq // Rattus norvegicus olfactory receptor 670 (Olr670), mRNA. // c	0.0482991	0.999952	0.380314	1.30163	XII * N up vs XII * D	0.981772	0.995229	-0.00421091	-1.00292	IO * N down vs IO * D	0.152244	0.316341	0.158228	0.68499	0.000292131	0.000682271	0.14962	0.999916	0.384525	2.23498	0.216072	2.16746	0.209545	13.2309	2.55825	2.26562	0.219034	1.7402	2.97813	3.02856	3.15239	3.80751	4.22453	3.21644	3.20374	3.32452	3.36353	4.48303	3.92136	4.39327	3.12427	3.08017	3.21975	3.91591
15647	7313546	NM_013041 // Sycp3 // synaptonemal complex protein 3 // 7q13 // 25561 /// ENSRNOT000000	Sycp3	NM_013041	NM_013041 // RefSeq // Rattus norvegicus synaptonemal complex protein 3 (Sycp3), mRNA.	0.0483044	0.999952	0.145298	1.10596	XII * N up vs XII * D	0.862976	0.964685	-0.0121576	-1.00846	IO * N down vs IO * D	0.508001	0.706146	0.189347	0.707472	0.000918291	0.001797	0.124087	0.999916	0.157456	0.456176	0.00643749	1.8608	0.0262594	10.5744	0.29845	2.60253	0.0367265	0.254013	6.51385	6.31346	6.48241	6.1184	6.62427	6.43082	6.64779	6.48545	6.72469	6.35447	6.62967	6.51294	6.75573	6.52753	6.59794	6.11132
13423	7268354	---		---	---	0.0483141	0.999952	-0.190641	-1.14127	XII * N down vs XII * D	0.417344	0.808619	-0.0756391	-1.05383	IO * N down vs IO * D	0.719043	0.85368	0.0521674	0.562184	4.82702e-05	0.000156282	0.38105	0.999916	-0.115002	0.133546	0.00324465	4.32317	0.105037	18.154	0.882146	0.806371	0.0195917	0.437332	4.62065	4.58851	4.73541	4.92205	4.80964	4.96631	4.60206	4.39227	4.30602	4.73681	4.72139	4.74018	4.30496	4.47918	4.68091	4.99783
8105	7164849	XM_003751708 // LOC682330 // similar to histone 1, H2ai // --- // 682330 /// ENSRNOT000	LOC682330	XM_003751708	XM_003751708 // RefSeq // PREDICTED: Rattus norvegicus histone H3.1-like (LOC682330), m	0.0483994	0.999952	-0.261445	-1.19868	XII * N down vs XII * D	0.0412335	0.457119	-0.274836	-1.20986	IO * N down vs IO * D	0.494088	0.695837	0.00686012	0.376763	0.226828	0.253109	0.940091	0.999916	0.0133912	0.487223	0.0222824	9.31565	0.426038	1.61284	0.147522	0.00580835	0.000265636	0.823204	5.27717	5.29822	4.86248	5.08928	4.7984	5.22173	4.40619	4.98254	4.83113	4.71908	4.97522	5.06445	4.68144	5.26859	4.78741	5.08847
[truncated: 18,709 more rows]
[truncated: 8 more columns]

## Sheet: ColumnLablels
Frontiers in Integrative Neuroscience: "Modulation of Motoneuronal Activity with Sleep-Wake States and Motoneuronal Gene Expression Vary with Circadian Rest-Activity Cycle"; Herr, K.B., Mann, G.L., Volgin, D.V., Kubin, L. Address for correspondence: L. Kubin at lkubin@vet.upenn.edu
[truncated: 59 more rows]

[truncated: 9 more sheets: KnownGenesOnly, ToD p<0.001cut-off, ToD p<0.001XII&IO, ToD p<0.001XIIbutNotIO, p<0.001IObutNotXII, p<0.01 cut offXIIorIO, Clock-related, UnknownOnly,  ToD XII or IO vs. CIRCA db]
